# Supplementary material for: 2-Amino­pyrimidinium hydrogen oxalate monohydrate
Source: Acta Crystallogr Sect E Struct Rep Online. 2009 Oct 23;65(Pt 11):o2816. doi: 10.1107/S1600536809039907 (PMC2971231; doi:10.1107/S1600536809039907)
Supplement: Supplementary file 1 [file e-65-o2816-sup1.cif]

##############################################################################
###                                                                        ###
###        Electronic paper (Acta Crystallographica Section E)             ###
###                                                                        ###
##############################################################################
#                                                                            #
# This CIF contains the data in a paper accepted for publication in Acta     #
# Crystallographica Section E. It conforms to the requirements of Notes      #
# for Authors for Section E, and has been peer reviewed under the auspices   #
# of the IUCr Commission on Journals.                                        #
#                                                                            #
# Full details of the Crystallographic Information File format               #
# are given in the paper "The Crystallographic Information File (CIF):       #
# a New Standard Archive File for Crystallography" by S. R. Hall, F. H.      #
# Allen and I. D. Brown [Acta Cryst. (1991), A47, 655-685].                  #
#                                                                            #
# The current version of the core CIF dictionary is obtainable from          #
# ftp://ftp.iucr.org/pub/cif_core.dic. The current version number is 2.4.    #
#                                                                            #
# Software is freely available for graphical display of the structure(s) in  #
# this CIF.  For information consult the CIF home page http://www.iucr.org/  #
# cif/home.html                                                              #
#                                                                            #
# This file may be used for bona fide research purposes within the           #
# scientific community so long as proper attribution is given to the journal # 
# article from which it was obtained.                                        #
#                                                                            #
##############################################################################
                                             
data_I
_audit_creation_method     SHELXL-97
_chemical_name_systematic
;
2-Aminopyrimidinium hydrogen oxalate monohydrate
;
_chemical_name_common     ?
_chemical_formula_moiety     'C4 H6 N3 +, C2 H O4 -, H2 O'
_chemical_formula_sum     'C6 H9 N3 O5'
_chemical_formula_iupac     'C4 H6 N3 +, C2 H O4 -, H2 O'
_chemical_formula_weight     203.16
_chemical_melting_point     300
_symmetry_cell_setting     Triclinic
_symmetry_space_group_name_H-M     'P -1'
_symmetry_space_group_name_Hall     '-P 1'
loop_
    _symmetry_equiv_pos_as_xyz
    'x, y, z'
    '-x, -y, -z'
_cell_length_a     6.295(2)
_cell_length_b     6.339(2)
_cell_length_c     11.111(4)
_cell_angle_alpha     75.045(6)
_cell_angle_beta     84.302(6)
_cell_angle_gamma     86.026(7)
_cell_volume     425.8(2)
_cell_formula_units_Z     2
_cell_measurement_reflns_used     851
_cell_measurement_theta_min     3.26
_cell_measurement_theta_max     27.70
_cell_measurement_temperature     120(2)
_exptl_crystal_description     prism
_exptl_crystal_colour     colorless
_exptl_crystal_size_max     0.35
_exptl_crystal_size_mid     0.15
_exptl_crystal_size_min     0.07
_exptl_crystal_density_diffrn     1.585
_exptl_crystal_density_meas     ?
_exptl_crystal_density_method     'not measured'
_exptl_crystal_F_000     212
_exptl_absorpt_coefficient_mu     0.139
_exptl_absorpt_correction_type     none
_exptl_absorpt_process_details     ?
_exptl_absorpt_correction_T_min     ?
_exptl_absorpt_correction_T_max     ?
_exptl_special_details
;
;
_diffrn_ambient_temperature     120(2)
_diffrn_radiation_type     MoK\a
_diffrn_radiation_wavelength     0.71073
_diffrn_radiation_source     'normal-focus sealed tube'
_diffrn_radiation_monochromator     graphite
_diffrn_measurement_device_type     'Bruker SMART 1000 CCD area-detector'
_diffrn_measurement_method     '\f and \w'
_diffrn_detector_area_resol_mean     ?
_diffrn_reflns_number     3983
_diffrn_reflns_av_R_equivalents     0.0298
_diffrn_reflns_av_sigmaI/netI     0.0449
_diffrn_reflns_theta_min     1.90
_diffrn_reflns_theta_max     27.00
_diffrn_reflns_theta_full     27.00
_diffrn_measured_fraction_theta_max     0.993
_diffrn_measured_fraction_theta_full     0.993
_diffrn_reflns_limit_h_min     -8
_diffrn_reflns_limit_h_max     8
_diffrn_reflns_limit_k_min     -8
_diffrn_reflns_limit_k_max     8
_diffrn_reflns_limit_l_min     -14
_diffrn_reflns_limit_l_max     14
_diffrn_standards_number     0
_diffrn_standards_interval_count     ?
_diffrn_standards_interval_time     ?
_diffrn_standards_decay_%     ?
_refine_special_details
;
Refinement of <i>F</i>^2^ against ALL reflections. The weighted <i>R</i>-factor
<i>wR</i> and goodness of fit <i>S</i> are based on <i>F</i>^2^, conventional
<i>R</i>-factors <i>R</i> are based on <i>F</i>, with <i>F</i> set to zero for
negative <i>F</i>^2^. The threshold expression of <i>F</i>^2^ >
\s(<i>F</i>^2^) is used only for calculating <i>R</i>-factors(gt) <i>etc</i>.
and is not relevant to the choice of reflections for refinement.
<i>R</i>-factors based on <i>F</i>^2^ are statistically about twice as large
as those based on <i>F</i>, and <i>R</i>- factors based on ALL data will be
even larger.
;
_reflns_number_total     1835
_reflns_number_gt     1177
_reflns_threshold_expression     I>2\s(I)
_refine_ls_structure_factor_coef     Fsqd
_refine_ls_matrix_type     full
_refine_ls_R_factor_all     0.0943
_refine_ls_R_factor_gt     0.0551
_refine_ls_wR_factor_gt     0.1185
_refine_ls_wR_factor_ref     0.1478
_refine_ls_goodness_of_fit_ref     1.015
_refine_ls_restrained_S_all     1.015
_refine_ls_number_reflns     1835
_refine_ls_number_parameters     151
_refine_ls_number_restraints     0
_refine_ls_hydrogen_treatment     mixed
_refine_ls_weighting_scheme     calc
_refine_ls_weighting_details
            'calc w=1/[\s^2^(Fo^2^)+(0.047P)^2^+0.72P] where P=(Fo^2^+2Fc^2^)/3'
_atom_sites_solution_hydrogens     mixed
_atom_sites_solution_primary     direct
_atom_sites_solution_secondary     difmap
_refine_ls_shift/su_max     0.000
_refine_ls_shift/su_mean     0.000
_refine_diff_density_max     0.438
_refine_diff_density_min     -0.292
_refine_ls_extinction_method     none
_refine_ls_extinction_coef     ?
loop_
    _atom_type_symbol
    _atom_type_description
    _atom_type_scat_dispersion_real
    _atom_type_scat_dispersion_imag
    _atom_type_scat_source
    'C' 'C' 0.0033 0.0016
                         'International Tables Vol C Tables 4.2.6.8 and 6.1.1.4'
    'H' 'H' 0.0000 0.0000
                         'International Tables Vol C Tables 4.2.6.8 and 6.1.1.4'
    'N' 'N' 0.0061 0.0033
                         'International Tables Vol C Tables 4.2.6.8 and 6.1.1.4'
    'O' 'O' 0.0106 0.0060
                         'International Tables Vol C Tables 4.2.6.8 and 6.1.1.4'
_computing_data_collection     'SMART (Bruker, 1998)'
_computing_cell_refinement     'SAINT-Plus (Bruker, 1998)'
_computing_data_reduction     'SAINT-Plus (Bruker, 1998)'
_computing_structure_solution     'SHELXTL (Sheldrick, 2008)'
_computing_structure_refinement     'SHELXTL (Sheldrick, 2008)'
_computing_molecular_graphics     'SHELXTL (Sheldrick, 2008)'
_computing_publication_material     'SHELXTL (Sheldrick, 2008)'
loop_
    _atom_site_type_symbol
    _atom_site_label
    _atom_site_fract_x
    _atom_site_fract_y
    _atom_site_fract_z
    _atom_site_U_iso_or_equiv
    _atom_site_adp_type
    _atom_site_calc_flag
    _atom_site_refinement_flags
    _atom_site_occupancy
    _atom_site_disorder_assembly
    _atom_site_disorder_group
    N N1 0.2235(4) 0.3419(4) 0.6301(2) 0.0225(5) Uani d . 1 . .
    H H1 0.235(5) 0.290(5) 0.559(3) 0.037(9) Uiso d . 1 . .
    N N2 0.2566(4) 0.6890(4) 0.5036(2) 0.0263(6) Uani d . 1 . .
    H H2A 0.270(5) 0.637(5) 0.429(3) 0.027(8) Uiso d . 1 . .
    H H2B 0.258(5) 0.836(6) 0.492(3) 0.040(9) Uiso d . 1 . .
    N N3 0.2128(4) 0.6436(4) 0.7189(2) 0.0249(5) Uani d . 1 . .
    C C2 0.2305(4) 0.5594(4) 0.6174(2) 0.0232(6) Uani d . 1 . .
    C C4 0.1869(4) 0.5030(5) 0.8289(3) 0.0264(6) Uani d . 1 . .
    H H4A 0.1759 0.5588 0.9010 0.032 Uiso calc R 1 . .
    C C5 0.1746(5) 0.2770(5) 0.8472(3) 0.0270(6) Uani d . 1 . .
    H H5A 0.1530 0.1818 0.9284 0.032 Uiso calc R 1 . .
    C C6 0.1952(4) 0.2013(5) 0.7428(3) 0.0262(6) Uani d . 1 . .
    H H6A 0.1895 0.0492 0.7495 0.031 Uiso calc R 1 . .
    O O1 0.2756(3) 0.4892(3) 0.30262(17) 0.0276(5) Uani d . 1 . .
    O O2 0.2664(3) 0.1595(3) 0.43700(17) 0.0268(5) Uani d . 1 . .
    O O3 0.3456(3) 0.2958(3) 0.11122(17) 0.0316(5) Uani d . 1 . .
    O O4 0.3088(4) -0.0288(3) 0.24753(19) 0.0323(5) Uani d . 1 . .
    H H4O 0.314(5) -0.099(6) 0.187(3) 0.039(9) Uiso d . 1 . .
    C C7 0.2830(4) 0.2859(4) 0.3300(2) 0.0229(6) Uani d . 1 . .
    C C8 0.3161(4) 0.1829(4) 0.2173(2) 0.0230(6) Uani d . 1 . .
    O O1W 0.3244(4) 0.7844(3) 0.0656(2) 0.0298(5) Uani d . 1 . .
    H H1WA 0.460(8) 0.772(7) 0.018(4) 0.078(15) Uiso d . 1 . .
    H H1WB 0.306(7) 0.661(8) 0.109(4) 0.070(14) Uiso d . 1 . .
loop_
    _atom_site_aniso_label
    _atom_site_aniso_U_11
    _atom_site_aniso_U_22
    _atom_site_aniso_U_33
    _atom_site_aniso_U_12
    _atom_site_aniso_U_13
    _atom_site_aniso_U_23
    N1 0.0308(13) 0.0209(12) 0.0172(12) -0.0009(9) -0.0015(9) -0.0078(10)
    N2 0.0432(15) 0.0175(12) 0.0176(12) -0.0027(10) -0.0019(10) -0.0035(10)
    N3 0.0325(13) 0.0240(12) 0.0193(12) -0.0007(10) -0.0031(9) -0.0071(10)
    C2 0.0284(15) 0.0221(14) 0.0205(13) -0.0005(11) -0.0036(11) -0.0078(11)
    C4 0.0299(15) 0.0321(16) 0.0192(14) -0.0013(12) -0.0026(11) -0.0100(12)
    C5 0.0320(16) 0.0273(15) 0.0191(14) -0.0006(12) -0.0038(11) -0.0008(11)
    C6 0.0316(16) 0.0211(13) 0.0244(14) -0.0023(11) -0.0026(11) -0.0028(11)
    O1 0.0423(12) 0.0178(10) 0.0224(10) -0.0008(8) -0.0025(8) -0.0050(8)
    O2 0.0458(12) 0.0174(9) 0.0166(10) -0.0010(8) -0.0031(8) -0.0029(8)
    O3 0.0544(14) 0.0221(10) 0.0175(10) -0.0041(9) -0.0013(9) -0.0038(8)
    O4 0.0605(15) 0.0183(10) 0.0196(10) -0.0015(9) -0.0015(9) -0.0080(8)
    C7 0.0268(15) 0.0228(14) 0.0195(13) 0.0003(11) -0.0016(11) -0.0068(11)
    C8 0.0296(15) 0.0195(13) 0.0208(14) -0.0010(11) -0.0022(11) -0.0065(11)
    O1W 0.0455(14) 0.0198(11) 0.0240(11) -0.0019(9) -0.0029(9) -0.0054(9)
_geom_special_details
;
All e.s.d.'s (except the e.s.d. in the dihedral angle between two l.s. planes)
are estimated using the full covariance matrix. The cell e.s.d.'s are taken
into account individually in the estimation of e.s.d.'s in distances, angles
and torsion angles; correlations between e.s.d.'s in cell parameters are only
used when they are defined by crystal symmetry. An approximate (isotropic)
treatment of cell e.s.d.'s is used for estimating e.s.d.'s involving l.s.
planes.
;
loop_
    _geom_bond_atom_site_label_1
    _geom_bond_atom_site_label_2
    _geom_bond_site_symmetry_2
    _geom_bond_distance
    _geom_bond_publ_flag
    N1 C6 . 1.340(3) ?
    N1 C2 . 1.353(3) ?
    N1 H1 . 0.93(4) ?
    N2 C2 . 1.320(3) ?
    N2 H2A . 0.96(3) ?
    N2 H2B . 0.91(4) ?
    N3 C4 . 1.316(4) ?
    N3 C2 . 1.359(3) ?
    C4 C5 . 1.400(4) ?
    C4 H4A . 0.9500 ?
    C5 C6 . 1.358(4) ?
    C5 H5A . 0.9500 ?
    C6 H6A . 0.9500 ?
    O1 C7 . 1.244(3) ?
    O2 C7 . 1.250(3) ?
    O3 C8 . 1.215(3) ?
    O4 C8 . 1.299(3) ?
    O4 H4O . 0.90(4) ?
    C7 C8 . 1.545(4) ?
    O1W H1WA . 0.97(5) ?
    O1W H1WB . 0.82(5) ?
loop_
    _geom_angle_atom_site_label_1
    _geom_angle_atom_site_label_2
    _geom_angle_atom_site_label_3
    _geom_angle_site_symmetry_1
    _geom_angle_site_symmetry_3
    _geom_angle
    _geom_angle_publ_flag
    C6 N1 C2 . . 121.5(2) ?
    C6 N1 H1 . . 119(2) ?
    C2 N1 H1 . . 119(2) ?
    C2 N2 H2A . . 123.4(18) ?
    C2 N2 H2B . . 120(2) ?
    H2A N2 H2B . . 116(3) ?
    C4 N3 C2 . . 116.5(2) ?
    N2 C2 N1 . . 118.4(2) ?
    N2 C2 N3 . . 120.5(2) ?
    N1 C2 N3 . . 121.2(2) ?
    N3 C4 C5 . . 124.7(3) ?
    N3 C4 H4A . . 117.7 ?
    C5 C4 H4A . . 117.7 ?
    C6 C5 C4 . . 116.4(3) ?
    C6 C5 H5A . . 121.8 ?
    C4 C5 H5A . . 121.8 ?
    N1 C6 C5 . . 119.7(3) ?
    N1 C6 H6A . . 120.1 ?
    C5 C6 H6A . . 120.1 ?
    C8 O4 H4O . . 119(2) ?
    O1 C7 O2 . . 127.2(3) ?
    O1 C7 C8 . . 115.1(2) ?
    O2 C7 C8 . . 117.7(2) ?
    O3 C8 O4 . . 124.8(3) ?
    O3 C8 C7 . . 121.1(2) ?
    O4 C8 C7 . . 114.1(2) ?
    H1WA O1W H1WB . . 104(4) ?
loop_
    _geom_torsion_atom_site_label_1
    _geom_torsion_atom_site_label_2
    _geom_torsion_atom_site_label_3
    _geom_torsion_atom_site_label_4
    _geom_torsion_site_symmetry_1
    _geom_torsion_site_symmetry_2
    _geom_torsion_site_symmetry_3
    _geom_torsion_site_symmetry_4
    _geom_torsion
    _geom_torsion_publ_flag
    C6 N1 C2 N2 . . . . -179.3(3) ?
    C6 N1 C2 N3 . . . . 1.2(4) ?
    C4 N3 C2 N2 . . . . 179.9(3) ?
    C4 N3 C2 N1 . . . . -0.6(4) ?
    C2 N3 C4 C5 . . . . -0.7(4) ?
    N3 C4 C5 C6 . . . . 1.3(4) ?
    C2 N1 C6 C5 . . . . -0.5(4) ?
    C4 C5 C6 N1 . . . . -0.6(4) ?
    O1 C7 C8 O3 . . . . 4.3(4) ?
    O2 C7 C8 O3 . . . . -175.8(3) ?
    O1 C7 C8 O4 . . . . -175.5(2) ?
    O2 C7 C8 O4 . . . . 4.4(4) ?
loop_
    _geom_hbond_atom_site_label_D
    _geom_hbond_atom_site_label_H
    _geom_hbond_atom_site_label_A
    _geom_hbond_site_symmetry_A
    _geom_hbond_distance_DH
    _geom_hbond_distance_HA
    _geom_hbond_distance_DA
    _geom_hbond_angle_DHA
    _geom_hbond_publ_flag
    N1 H1 O2 . 0.93(3) 1.75(3) 2.671(3) 173(3) yes
    N2 H2A O1 . 0.96(3) 1.87(3) 2.827(3) 170(3) yes
    N2 H2B O2 1_565 0.91(4) 1.99(4) 2.885(3) 171(3) yes
    O4 H4O O1W 1_545 0.89(3) 1.69(4) 2.584(3) 176(4) yes
    O1W H1WA O3 2_665 0.97(5) 1.91(5) 2.827(3) 158(4) yes
    O1W H1WB O1 . 0.82(5) 2.14(4) 2.812(3) 139(4) yes
    O1W H1WB O3 . 0.82(5) 2.31(5) 3.002(3) 144(4) yes
data_global
_journal_date_recd_electronic     2009-09-03
_journal_date_accepted     2009-09-30
_journal_name_full     'Acta Crystallographica, Section E'
_journal_year     2009
_journal_volume     65
_journal_issue     11
_journal_page_first     o2816
_journal_page_last     o2816
_journal_paper_category     QO
_journal_coeditor_code     XU2606
_publ_contact_author_name     'Hossein Eshtiagh-Hosseini*'
_publ_contact_author_address
;
Department of Chemistry, School of Sciences, Ferdowsi University
of Mashhad, Mashhad 917791436, Iran.
;
_publ_contact_author_email     'heshtiagh@ferdowsi.um.ac.ir'
_publ_section_title
;
2-Aminopyrimidinium hydrogen oxalate monohydrate
;
loop_
    _publ_author_name
    _publ_author_address
    'Eshtiagh-Hosseini, Hossein'
;
Department of Chemistry,
School of Sciences,
Ferdowsi University of Mashhad,
Mashhad 917791436,
Iran
;
    'Yousefi, Zakieh'
;
Department of Chemistry,
School of Sciences,
Ferdowsi University of Mashhad,
Mashhad 917791436,
Iran
;
    'Mirzaei, Masoud'
;
Department of Chemistry,
School of Sciences,
Ferdowsi University of Mashhad,
Mashhad 917791436,
Iran
;
