# Supplementary material for: 2-Amino­pyrimidinium hydrogen oxalate monohydrate
Source: Acta Crystallogr Sect E Struct Rep Online. 2009 Oct 23;65(Pt 11):o2816. doi: 10.1107/S1600536809039907 (PMC2971231; doi:10.1107/S1600536809039907)
Supplement: Supplementary file 2 [file e-65-o2816-Isup2.hkl]

# 
# h,k,l, Fc-squared, Fo-squared, sigma(Fo-squared) and status flag 
# 
data_I
_shelx_title ' zy3m in P-1' 
_shelx_refln_list_code          4 
_shelx_F_calc_maximum      111.91 
_exptl_crystal_F_000       212.00 
_reflns_d_resolution_high  0.7829 
 
loop_ 
 _symmetry_equiv_pos_as_xyz 
 'x, y, z' 
 '-x, -y, -z' 
 
_cell_length_a     6.2947 
_cell_length_b     6.3387 
_cell_length_c    11.1110 
_cell_angle_alpha  75.045 
_cell_angle_beta   84.302 
_cell_angle_gamma  86.026 
 
_shelx_F_squared_multiplier     1.000 
 
loop_ 
 _refln_index_h 
 _refln_index_k 
 _refln_index_l 
 _refln_F_squared_calc 
 _refln_F_squared_meas 
 _refln_F_squared_sigma 
 _refln_observed_status 
   1   0   0      162.88      127.73      2.66 o 
   2   0   0    12524.72    11786.57    242.72 o 
   3   0   0      143.06      131.51      2.70 o 
   4   0   0      448.04      448.80      6.96 o 
   5   0   0        1.94        1.24      1.20 o 
   6   0   0        3.81        1.17      1.83 o 
   7   0   0        2.43       -0.11      2.41 o 
  -7   1   0       25.46       24.42      5.11 o 
  -6   1   0       10.61        9.25      1.91 o 
  -5   1   0      106.75      107.63      3.13 o 
  -4   1   0      109.33      101.38      2.70 o 
  -3   1   0       92.78       84.48      2.13 o 
  -2   1   0      494.10      456.64      6.17 o 
  -1   1   0      254.61      240.57      3.39 o 
   0   1   0      846.79      948.75     13.80 o 
   1   1   0     1446.87     1391.22     16.30 o 
   2   1   0      299.18      285.01      4.23 o 
   3   1   0      383.90      396.39      5.91 o 
   4   1   0       56.95       50.04      1.86 o 
   5   1   0       28.96       27.48      1.99 o 
   6   1   0       15.64       17.88      2.56 o 
   7   1   0        0.00       -1.87      2.41 o 
  -7   2   0        0.64        1.37      4.04 o 
  -6   2   0        3.47       -1.47      2.51 o 
  -5   2   0       36.20       36.15      7.49 o 
  -4   2   0        8.52        4.31      1.13 o 
  -3   2   0      248.45      246.50      4.78 o 
  -2   2   0      459.74      477.63      9.53 o 
  -1   2   0      366.65      365.13      5.13 o 
   0   2   0      946.67     1010.31     12.53 o 
   1   2   0       36.88       36.34      1.21 o 
   2   2   0        6.17        4.82      0.76 o 
   3   2   0       30.32       26.40      1.55 o 
   4   2   0       51.16       43.63      1.81 o 
   5   2   0       26.03       23.09      2.44 o 
   6   2   0       18.78       19.47      2.67 o 
   7   2   0        3.17        1.67      2.41 o 
  -7   3   0       12.02        7.78      4.09 o 
  -6   3   0       13.94       15.25      2.97 o 
  -5   3   0       15.16       11.39      2.45 o 
  -4   3   0       10.14        7.12      2.46 o 
  -3   3   0       14.53       12.11      1.84 o 
  -2   3   0        4.21        1.63      0.75 o 
  -1   3   0      309.71      329.51      5.12 o 
   0   3   0        0.00       -1.19      0.59 o 
   1   3   0      273.05      297.74      5.86 o 
   2   3   0       15.41       10.78      1.17 o 
   3   3   0       31.82       33.29      1.89 o 
   4   3   0       18.29       16.58      1.62 o 
   5   3   0        2.94        4.60      1.83 o 
   6   3   0        0.18       -0.25      2.19 o 
   7   3   0        0.15       -5.06      2.64 o 
  -6   4   0       41.44       36.34      4.57 o 
  -5   4   0       32.70       29.91      5.05 o 
  -4   4   0       20.28       16.37      2.54 o 
  -3   4   0       99.96       97.24      4.11 o 
  -2   4   0       56.15       49.78      2.58 o 
  -1   4   0       39.90       33.63      2.10 o 
   0   4   0      237.09      277.91      4.95 o 
   1   4   0        2.61        1.75      1.14 o 
   2   4   0       36.22       42.91      3.03 o 
   3   4   0        0.62       -1.19      1.08 o 
   4   4   0        1.15       -0.38      1.24 o 
   5   4   0        0.30       -2.24      2.82 o 
   6   4   0        3.92        1.05      2.70 o 
   7   4   0        6.49        4.83      4.42 o 
  -5   5   0        3.93        3.14      2.58 o 
  -4   5   0       34.44       37.28      3.78 o 
  -3   5   0       31.40       29.22      3.17 o 
  -2   5   0       65.74       57.98      3.48 o 
  -1   5   0       63.96       53.31      4.05 o 
   0   5   0       24.59       18.31      1.71 o 
   1   5   0       43.13       37.49      2.89 o 
   2   5   0        0.70        1.30      1.29 o 
   3   5   0        5.27        1.88      1.65 o 
   4   5   0        2.01       -0.15      1.91 o 
   5   5   0        0.51        2.41      3.42 o 
   6   5   0        3.11        0.27      3.87 o 
  -4   6   0        0.00       -1.94      2.40 o 
  -3   6   0        3.83        3.41      2.32 o 
  -2   6   0       25.42       17.68      2.93 o 
  -1   6   0       66.23       62.13      3.88 o 
   0   6   0      230.85      235.61      6.90 o 
   1   6   0       43.03       51.95      2.99 o 
   2   6   0      374.57      393.21      9.30 o 
   3   6   0        1.97        0.18      1.85 o 
   4   6   0      140.31      149.31      8.19 o 
   5   6   0       14.81       14.19      4.30 o 
  -3   7   0        3.09        0.04      2.96 o 
  -2   7   0        0.01       -0.59      2.56 o 
  -1   7   0        0.44       -1.90      2.47 o 
   0   7   0        1.01       -3.89      3.56 o 
   1   7   0       10.42        8.10      4.48 o 
   2   7   0        4.58        1.37      3.62 o 
   3   7   0       10.50       12.20      4.44 o 
  -3  -7   1        4.85        5.45      4.71 o 
  -2  -7   1       16.90       21.77      3.54 o 
  -1  -7   1       11.13       15.02      4.51 o 
   0  -7   1        2.52        3.87      4.67 o 
   1  -7   1       10.36       10.73      5.05 o 
   2  -7   1        0.00        4.42      4.41 o 
  -5  -6   1        1.94        3.93      4.59 o 
  -4  -6   1        0.43       -2.78      3.11 o 
  -3  -6   1       53.20       52.01      4.19 o 
  -2  -6   1       23.06       20.22      3.06 o 
  -1  -6   1      140.24      133.49      6.63 o 
   0  -6   1      238.69      247.57      5.51 o 
   1  -6   1       32.83       29.96      3.21 o 
   2  -6   1      308.64      328.58      8.91 o 
   3  -6   1        5.54        2.12      3.55 o 
   4  -6   1      109.03      103.66      8.16 o 
  -5  -5   1       55.23       59.60      6.54 o 
  -4  -5   1       57.02       64.49      4.35 o 
  -3  -5   1       49.88       52.80      2.90 o 
  -2  -5   1        9.43        6.54      1.60 o 
  -1  -5   1       31.31       25.71      2.04 o 
   0  -5   1        2.53       -0.55      1.13 o 
   1  -5   1       22.04       18.22      1.81 o 
   2  -5   1        0.24        0.73      1.76 o 
   3  -5   1       11.86        9.62      2.33 o 
   4  -5   1        4.41        4.15      2.28 o 
   5  -5   1        7.39        8.78      4.02 o 
  -5  -4   1       67.20       70.55      3.63 o 
  -4  -4   1        0.18       -2.63      1.32 o 
  -3  -4   1       32.21       33.83      3.31 o 
  -2  -4   1       12.45        7.62      1.31 o 
  -1  -4   1        0.00        1.00      1.20 o 
   0  -4   1       42.77       38.28      2.01 o 
   1  -4   1        2.92        3.03      1.29 o 
   2  -4   1        0.23        0.48      1.03 o 
   3  -4   1        7.81        7.27      1.86 o 
   4  -4   1       24.49       25.33      3.03 o 
   5  -4   1        1.51       -0.86      2.17 o 
   6  -4   1        6.13        6.24      3.14 o 
  -7  -3   1        0.16        0.38      2.80 o 
  -6  -3   1        1.46       -3.39      2.04 o 
  -5  -3   1        0.62       -1.00      1.62 o 
  -4  -3   1        6.60        4.75      1.32 o 
  -3  -3   1        1.16        0.14      0.95 o 
  -2  -3   1        1.65        0.77      0.82 o 
  -1  -3   1        5.63        3.02      0.84 o 
   0  -3   1        0.19        0.09      0.65 o 
   1  -3   1      136.14      141.07      4.95 o 
   2  -3   1        2.98        0.48      0.82 o 
   3  -3   1      245.10      248.00      4.66 o 
   4  -3   1        9.42        6.13      2.82 o 
   5  -3   1       91.27       96.13      4.47 o 
   6  -3   1        2.00        1.94      2.61 o 
   7  -3   1        7.38        5.13      4.39 o 
  -7  -2   1        2.66        3.05      2.52 o 
  -6  -2   1       23.15       19.56      2.71 o 
  -5  -2   1        7.81        4.55      1.37 o 
  -4  -2   1       49.40       38.18      1.93 o 
  -3  -2   1      359.72      350.14      5.68 o 
  -2  -2   1       23.89       21.73      1.29 o 
  -1  -2   1     1004.87     1150.40     14.13 o 
   0  -2   1      491.60      547.90      7.28 o 
   1  -2   1      229.80      262.31      4.10 o 
   2  -2   1       28.50       24.70      1.54 o 
   3  -2   1       25.32       21.75      1.96 o 
   4  -2   1       38.61       35.10      1.89 o 
   5  -2   1       20.61       20.02      2.62 o 
   6  -2   1       17.28       11.64      2.61 o 
   7  -2   1       13.63       10.94      4.19 o 
  -7  -1   1        7.68        4.23      2.73 o 
  -6  -1   1       10.40       11.06      2.17 o 
  -5  -1   1       24.76       24.09      1.95 o 
  -4  -1   1       70.37       68.31      2.24 o 
  -3  -1   1        9.03        5.19      1.33 o 
  -2  -1   1      244.25      233.72      3.74 o 
  -1  -1   1      248.72      226.31      4.23 o 
   0  -1   1      313.08      328.41      4.54 o 
   1  -1   1     1658.51     1693.13     19.82 o 
   2  -1   1      122.18      116.60      2.33 o 
   3  -1   1      706.52      713.47      9.63 o 
   4  -1   1       51.77       48.74      3.07 o 
   5  -1   1       58.37       50.44      2.30 o 
   6  -1   1       34.71       31.01      3.09 o 
   7  -1   1        1.45       -1.07      2.83 o 
  -7   0   1        2.03       -3.85      2.27 o 
  -6   0   1        6.25        5.27      1.66 o 
  -5   0   1        3.05        1.84      1.18 o 
  -4   0   1      178.88      178.54      3.70 o 
  -3   0   1       38.42       38.85      1.44 o 
  -2   0   1      817.64      861.13     10.73 o 
  -1   0   1        0.58        0.67      0.57 o 
   0   0   1      277.93      270.54      3.45 o 
   1   0   1      314.92      308.34      5.83 o 
   2   0   1     7097.23     6983.54     80.31 o 
   3   0   1       44.35       38.29      1.40 o 
   4   0   1     3679.64     4175.25     59.05 o 
   5   0   1        1.65       -0.74      1.17 o 
   7   0   1        0.25        0.72      3.29 o 
   8   0   1       62.42       81.11      8.69 o 
  -7   1   1        0.06        4.73      3.75 o 
  -6   1   1       25.73       26.97      3.33 o 
  -5   1   1        6.10        3.37      1.33 o 
  -4   1   1       33.03       33.48      2.91 o 
  -3   1   1      225.49      227.40      3.95 o 
  -2   1   1       23.86       22.29      1.47 o 
  -1   1   1     1081.35     1053.94     15.80 o 
   1   1   1      144.89      106.19      1.77 o 
   2   1   1      175.59      145.63      2.46 o 
   3   1   1      110.79      103.69      2.27 o 
   4   1   1      130.20      126.24      2.93 o 
   5   1   1       86.43       84.36      3.34 o 
   6   1   1       41.68       45.48      3.56 o 
   7   1   1       20.46       15.60      3.05 o 
   8   1   1        7.74        4.76      3.19 o 
  -7   2   1        0.08       -4.89      3.16 o 
  -6   2   1        8.62        9.30      2.59 o 
  -5   2   1       16.45       12.75      2.33 o 
  -4   2   1        1.27       -0.09      1.04 o 
  -3   2   1       47.01       40.85      2.68 o 
  -2   2   1       14.37       13.01      1.68 o 
  -1   2   1       36.59       27.74      1.44 o 
   0   2   1       59.84       53.04      1.34 o 
   1   2   1      550.07      539.74     11.17 o 
   2   2   1      687.60      678.10     11.50 o 
   3   2   1      143.53      134.73      2.81 o 
   4   2   1      260.14      266.55      4.77 o 
   5   2   1       12.59        7.56      1.83 o 
   6   2   1       26.84       27.43      2.93 o 
   7   2   1        1.01       -0.73      2.25 o 
  -7   3   1       16.95       18.11      6.98 o 
  -6   3   1        0.01        0.15      2.21 o 
  -5   3   1       99.40      111.30      5.77 o 
  -4   3   1        3.94        3.01      1.61 o 
  -3   3   1      372.05      378.82      8.32 o 
  -2   3   1        8.49        8.71      2.06 o 
  -1   3   1      270.43      290.21      4.51 o 
   0   3   1       56.56       54.87      1.62 o 
   1   3   1        8.42        4.60      0.87 o 
   2   3   1       99.22       97.84      4.80 o 
   3   3   1       79.12       82.38      2.37 o 
   4   3   1       21.29       17.28      1.60 o 
   5   3   1       20.46       17.29      2.35 o 
   6   3   1        0.74        0.67      2.11 o 
   7   3   1        3.18       -1.87      4.81 o 
  -6   4   1        4.94        2.86      2.61 o 
  -5   4   1        2.32        2.19      2.12 o 
  -4   4   1      173.89      179.44      5.97 o 
  -3   4   1       52.79       41.76      4.84 o 
  -2   4   1      718.08      807.98     14.80 o 
  -1   4   1      478.64      502.19      8.36 o 
   0   4   1      376.58      425.31     11.39 o 
   1   4   1      619.56      684.65      9.81 o 
   2   4   1        8.51        4.93      1.49 o 
   3   4   1      107.53       98.72      2.90 o 
   4   4   1       67.68       67.45      4.69 o 
   5   4   1        4.34        4.38      2.03 o 
   6   4   1       18.81       12.74      2.84 o 
   7   4   1        0.14       -4.63      5.51 o 
  -5   5   1       25.05       27.11      3.86 o 
  -4   5   1        1.08        0.26      2.11 o 
  -3   5   1       16.50       12.30      2.46 o 
  -2   5   1       10.06        9.49      2.04 o 
  -1   5   1        0.01       -0.29      1.44 o 
   0   5   1       76.01       70.14      2.45 o 
   1   5   1       23.20       15.62      2.12 o 
   2   5   1       88.16       74.15      2.74 o 
   3   5   1       43.78       42.08      3.54 o 
   4   5   1       18.93       13.65      3.36 o 
   5   5   1       15.29       15.90      2.80 o 
   6   5   1        0.05       -2.30      3.97 o 
  -4   6   1       13.38       14.95      3.23 o 
  -3   6   1       10.16        5.85      2.40 o 
  -2   6   1       11.47        7.62      2.32 o 
  -1   6   1       28.17       20.22      2.83 o 
   0   6   1        9.29        5.39      2.02 o 
   1   6   1        0.51       -0.54      1.45 o 
   2   6   1        2.80       -1.02      1.85 o 
   3   6   1       14.98       15.06      2.81 o 
   4   6   1       52.03       58.31      6.85 o 
   5   6   1        5.87        1.42      4.10 o 
  -3   7   1       24.46       15.55      3.71 o 
  -2   7   1       13.99        8.80      5.80 o 
  -1   7   1       34.57       29.11      4.60 o 
   0   7   1       19.74       21.34      3.26 o 
   1   7   1       11.23        7.94      5.58 o 
   2   7   1       16.45       17.39      4.37 o 
   4   7   1        0.91       -0.95      4.26 o 
  -2  -7   2       19.77       21.35      4.14 o 
  -1  -7   2        0.24       -1.10      3.80 o 
   1  -7   2        3.23       11.29      4.90 o 
   2  -7   2       15.02       22.21      6.20 o 
  -4  -6   2        8.89        9.02      3.91 o 
  -3  -6   2        0.00       -1.75      2.30 o 
  -2  -6   2        0.09       -0.19      2.13 o 
  -1  -6   2        0.97        1.17      2.06 o 
   0  -6   2        5.09        5.43      2.29 o 
   1  -6   2       52.43       49.85      6.39 o 
   2  -6   2        2.44        0.40      3.99 o 
   3  -6   2       72.56       76.85      5.29 o 
   4  -6   2       33.41       38.79      7.47 o 
  -5  -5   2        0.07       -2.57      3.26 o 
  -4  -5   2       24.58       18.76      3.10 o 
  -3  -5   2       29.77       19.94      2.74 o 
  -2  -5   2      109.75      106.76      4.32 o 
  -1  -5   2       86.08       80.80      3.64 o 
   0  -5   2       59.60       58.95      3.04 o 
   1  -5   2      103.00      107.19      4.11 o 
   2  -5   2        1.51        0.88      1.85 o 
   3  -5   2       64.94       71.01      4.25 o 
   4  -5   2        0.81       -4.41      2.20 o 
   5  -5   2       15.85       16.35      3.49 o 
  -6  -4   2       14.72       14.39      4.22 o 
  -5  -4   2       36.37       35.82      4.96 o 
  -4  -4   2        7.23        4.44      2.47 o 
  -3  -4   2       39.48       36.52      2.31 o 
  -2  -4   2        7.60        4.53      1.38 o 
  -1  -4   2      233.98      258.74      4.86 o 
   0  -4   2        5.83        2.94      1.00 o 
   1  -4   2       77.63       86.16      2.64 o 
   2  -4   2        8.29        6.15      1.35 o 
   3  -4   2        3.14        3.56      1.76 o 
   4  -4   2       14.27        9.27      2.37 o 
   5  -4   2        0.07       -3.04      2.33 o 
   6  -4   2        0.64       -0.57      2.70 o 
  -7  -3   2        0.36        5.58      3.96 o 
  -6  -3   2       26.89       37.70      5.10 o 
  -5  -3   2        5.62        3.46      1.76 o 
  -4  -3   2       23.75       22.43      1.89 o 
  -3  -3   2       21.83       16.86      1.57 o 
  -2  -3   2       11.78        6.89      1.10 o 
  -1  -3   2        7.46        5.31      1.93 o 
   0  -3   2        0.53       -1.05      0.68 o 
   1  -3   2       17.29       16.85      1.85 o 
   2  -3   2       13.36       14.24      1.34 o 
   3  -3   2        4.94        2.48      1.08 o 
   4  -3   2       11.82        9.23      1.60 o 
   5  -3   2       15.00       11.39      2.56 o 
   6  -3   2        0.10        0.37      2.67 o 
   7  -3   2       29.82       34.15      6.41 o 
  -7  -2   2        0.12        1.34      2.57 o 
  -6  -2   2       13.65       13.28      3.45 o 
  -5  -2   2       32.51       31.92      2.31 o 
  -4  -2   2      153.55      141.33      3.45 o 
  -3  -2   2      144.39      144.33      3.47 o 
  -2  -2   2     1072.82     1159.61     15.07 o 
  -1  -2   2        2.95        1.67      0.64 o 
   0  -2   2     1201.88     1344.45     16.34 o 
   1  -2   2      699.68      772.88     10.11 o 
   2  -2   2       25.30       17.86      1.30 o 
   3  -2   2      360.97      374.16      8.50 o 
   4  -2   2       21.99       23.49      1.84 o 
   5  -2   2       40.02       33.44      2.29 o 
   6  -2   2        0.69       -2.15      2.20 o 
   7  -2   2        3.49        8.52      3.98 o 
  -7  -1   2        4.73       -2.35      2.53 o 
  -6  -1   2       40.48       52.05      3.49 o 
  -5  -1   2        0.00       -1.28      1.18 o 
  -4  -1   2       28.20       19.67      2.19 o 
  -3  -1   2       41.32       33.53      1.46 o 
  -2  -1   2        1.07        0.35      0.58 o 
  -1  -1   2      373.70      354.34     11.16 o 
   0  -1   2      133.68      120.80      2.21 o 
   1  -1   2      291.37      295.51      8.73 o 
   2  -1   2      138.89      112.82      2.39 o 
   3  -1   2        7.91        5.31      0.96 o 
   4  -1   2       38.89       35.86      2.43 o 
   5  -1   2      112.93      111.61      3.24 o 
   6  -1   2        9.51        7.99      2.55 o 
   7  -1   2       76.27       78.74      7.87 o 
  -7   0   2        0.01       -6.30      3.15 o 
  -6   0   2        1.53        1.77      1.59 o 
  -5   0   2       20.39       19.52      2.61 o 
  -4   0   2        5.71        1.79      0.98 o 
  -3   0   2       49.57       46.28      1.64 o 
  -2   0   2        0.19       -0.13      0.52 o 
  -1   0   2       10.02        8.89      1.90 o 
   0   0   2     1015.34     1052.64     12.45 o 
   1   0   2      221.71      207.36      3.77 o 
   2   0   2     1366.79     1403.64     21.01 o 
   3   0   2       10.73        8.90      0.97 o 
   4   0   2       19.64       23.97      8.55 o 
   5   0   2        0.44        0.01      1.22 o 
   6   0   2      117.82      125.92      4.75 o 
   7   0   2        2.18       -0.17      4.37 o 
   8   0   2      121.47      149.21      9.71 o 
  -7   1   2       12.96       12.03      4.47 o 
  -6   1   2       10.47        7.07      2.36 o 
  -5   1   2        5.53        2.55      1.36 o 
  -4   1   2       54.37       48.52      1.89 o 
  -3   1   2        0.20       -0.68      0.64 o 
  -2   1   2      112.53      115.02      2.24 o 
  -1   1   2      210.97      179.24      2.75 o 
   0   1   2      417.17      471.81      6.01 o 
   1   1   2     1243.35     1210.99     17.52 o 
   2   1   2      507.54      510.60      8.48 o 
   3   1   2      346.73      317.45      7.43 o 
   4   1   2      118.14      110.65      2.63 o 
   5   1   2        4.02        1.56      1.57 o 
   6   1   2        1.09       -3.70      1.85 o 
   7   1   2        8.19        8.95      2.62 o 
   8   1   2        4.76        0.22      2.99 o 
  -7   2   2       49.69       60.96     10.06 o 
  -6   2   2       14.73       10.91      2.72 o 
  -5   2   2      155.91      178.44      5.82 o 
  -4   2   2       15.39       14.48      1.44 o 
  -3   2   2      126.17      123.46      3.91 o 
  -2   2   2      335.06      353.09      7.05 o 
  -1   2   2       52.46       46.68      1.88 o 
   0   2   2      282.22      289.54      7.17 o 
   1   2   2      345.94      336.55      5.86 o 
   2   2   2        5.06        3.35      0.66 o 
   3   2   2        8.60        6.92      1.29 o 
   4   2   2       23.14       17.33      2.23 o 
   5   2   2       12.86       10.69      1.94 o 
   6   2   2       44.93       47.55      3.71 o 
   7   2   2       10.30        8.46      2.81 o 
  -7   3   2        1.62       -1.46      3.23 o 
  -6   3   2        0.29       -0.23      2.42 o 
  -5   3   2       18.52       18.81      8.50 o 
  -4   3   2        0.50       -0.61      1.43 o 
  -3   3   2      200.50      208.55      5.82 o 
  -2   3   2        7.21        4.47      1.22 o 
  -1   3   2     1251.88     1354.99     34.81 o 
   0   3   2        2.28        0.57      0.64 o 
   1   3   2     1481.58     1636.78     19.90 o 
   2   3   2        6.66        3.71      0.88 o 
   3   3   2      225.16      205.10      3.91 o 
   4   3   2        7.70        4.61      1.58 o 
   5   3   2        0.00        0.42      1.61 o 
   6   3   2       19.62       20.84      2.83 o 
   7   3   2        7.79        3.27      2.84 o 
  -6   4   2        4.56        1.53      3.23 o 
  -5   4   2       18.40       25.06      9.51 o 
  -4   4   2        3.93        5.22      1.90 o 
  -3   4   2        0.02       -0.48      1.65 o 
  -2   4   2       11.73        8.27      1.72 o 
  -1   4   2       14.86        7.71      1.55 o 
   0   4   2      592.40      662.40     12.06 o 
   1   4   2       26.53       25.03      2.25 o 
   2   4   2      923.08     1037.32     13.87 o 
   3   4   2      183.89      172.73      3.85 o 
   4   4   2      201.24      210.82     12.27 o 
   5   4   2       76.42       74.01      3.79 o 
   6   4   2        5.53        5.36      2.48 o 
   7   4   2        9.62        8.80      3.25 o 
  -5   5   2        1.92        0.03      2.62 o 
  -4   5   2       20.02       17.46      3.91 o 
  -3   5   2        6.39        4.88      1.93 o 
  -2   5   2       22.39       17.96      2.53 o 
  -1   5   2       16.40       13.23      2.07 o 
   0   5   2       24.73       21.18      2.36 o 
   1   5   2        9.37        7.36      2.11 o 
   2   5   2        8.37        2.99      1.66 o 
   3   5   2        1.24       -1.46      1.26 o 
   4   5   2        0.82       -0.88      1.76 o 
   5   5   2        1.92       -2.01      2.26 o 
   6   5   2        5.38        3.69      3.13 o 
  -4   6   2       18.04       21.50      3.43 o 
  -3   6   2        1.01       -0.72      2.24 o 
  -2   6   2       55.64       52.52      4.18 o 
  -1   6   2        1.10       -1.33      1.73 o 
   0   6   2       48.13       36.93      3.47 o 
   1   6   2        9.53        6.52      1.64 o 
   2   6   2       32.87       23.79      2.35 o 
   3   6   2       22.29       17.32      2.94 o 
   4   6   2       12.76        9.77      2.56 o 
   5   6   2        5.71        2.08      2.63 o 
  -3   7   2        0.18       -2.16      2.70 o 
  -2   7   2       38.43       28.45      3.85 o 
  -1   7   2        5.37       -0.33      2.27 o 
   0   7   2       22.14       13.65      2.91 o 
   1   7   2       34.64       27.19      5.67 o 
   2   7   2       15.88       11.86      5.05 o 
   3   7   2       48.45       36.68      3.97 o 
   4   7   2       24.66       23.99      5.10 o 
   0   8   2        2.60        4.02      3.22 o 
   1   8   2        7.59        7.63      5.55 o 
  -1  -7   3       13.28       12.57      5.97 o 
   0  -7   3        1.37        4.07      4.06 o 
   1  -7   3       11.69       12.27      5.06 o 
  -4  -6   3        0.11       -5.42      3.05 o 
  -3  -6   3       67.20       80.22      5.33 o 
  -2  -6   3       11.55        9.41      2.73 o 
  -1  -6   3       28.03       21.84      8.44 o 
   0  -6   3       28.15       23.57      3.16 o 
   1  -6   3        0.21        1.65      3.79 o 
   2  -6   3        6.36        4.42      3.99 o 
   3  -6   3        0.63       -0.54      4.39 o 
   4  -6   3        0.19        0.24      3.28 o 
  -5  -5   3       69.48       78.41      7.34 o 
  -4  -5   3       43.05       40.50      3.94 o 
  -3  -5   3       81.32       79.04      4.16 o 
  -2  -5   3        2.93        1.08      1.83 o 
  -1  -5   3       31.37       33.85      3.21 o 
   0  -5   3       61.25       58.22      4.22 o 
   1  -5   3        2.34        0.78      1.42 o 
   2  -5   3       93.18       92.00      4.16 o 
   3  -5   3        6.45        1.26      2.20 o 
   4  -5   3       21.14       20.43      4.48 o 
   5  -5   3       24.49       31.43      4.15 o 
  -6  -4   3       26.15       28.21      5.19 o 
  -5  -4   3      426.09      537.23     12.04 o 
  -4  -4   3       67.93       67.47      3.99 o 
  -3  -4   3     1052.75     1246.68     21.46 o 
  -2  -4   3       22.46       20.97      2.46 o 
  -1  -4   3      628.00      710.14     19.85 o 
   0  -4   3        0.11       -0.65      1.10 o 
   1  -4   3        5.42        3.40      1.22 o 
   2  -4   3        0.21       -0.89      1.18 o 
   3  -4   3       57.61       57.79      2.67 o 
   4  -4   3        0.00       -0.31      2.08 o 
   5  -4   3       29.07       34.02      3.92 o 
   6  -4   3        1.94       -2.57      2.90 o 
  -6  -3   3        1.07        0.69      3.09 o 
  -5  -3   3        7.23        4.74      2.14 o 
  -4  -3   3        4.49        4.26      1.38 o 
  -3  -3   3        0.19       -1.28      1.00 o 
  -2  -3   3       19.57       15.04      1.34 o 
  -1  -3   3       28.16       25.10      3.01 o 
   0  -3   3       31.99       32.30      1.71 o 
   1  -3   3       54.94       51.88      1.89 o 
   2  -3   3       27.74       30.14      1.91 o 
   3  -3   3        0.11       -2.29      1.17 o 
   4  -3   3        1.70       -0.78      1.81 o 
   5  -3   3       16.23       12.17      2.71 o 
   6  -3   3        2.06        0.96      2.53 o 
  -7  -2   3        2.99        4.41      4.15 o 
  -6  -2   3       43.85       45.98      3.62 o 
  -5  -2   3       31.45       33.68      2.42 o 
  -4  -2   3       55.39       49.58      2.64 o 
  -3  -2   3        4.65        2.83      0.98 o 
  -2  -2   3       89.83       78.98      2.22 o 
  -1  -2   3      261.44      278.94      6.22 o 
   0  -2   3      495.23      555.96      7.60 o 
   1  -2   3      535.70      596.62      8.32 o 
   2  -2   3      767.44      796.61     10.83 o 
   3  -2   3       35.02       34.81      3.89 o 
   4  -2   3      141.11      128.49      4.34 o 
   5  -2   3        3.42        1.87      1.48 o 
   6  -2   3        1.44        2.03      3.31 o 
   7  -2   3        2.88        8.33      3.66 o 
  -7  -1   3        0.70       -0.10      2.57 o 
  -6  -1   3       21.05       18.42      2.25 o 
  -5  -1   3        5.04        4.93      1.46 o 
  -4  -1   3      143.86      149.67      3.62 o 
  -3  -1   3       27.89       33.00      1.74 o 
  -2  -1   3      317.41      326.65      7.42 o 
  -1  -1   3       86.70       98.63      5.42 o 
   0  -1   3      230.77      223.02      5.26 o 
   1  -1   3       14.03       23.40      1.12 o 
   2  -1   3       57.02       51.61      1.65 o 
   3  -1   3       34.86       30.97      2.28 o 
   4  -1   3        3.67        1.14      1.00 o 
   5  -1   3       39.36       36.08      2.32 o 
   6  -1   3        0.50        1.42      1.98 o 
   7  -1   3        1.72       -2.09      4.17 o 
  -7   0   3        0.73        0.78      3.59 o 
  -6   0   3        3.83        1.79      1.67 o 
  -5   0   3       21.97       23.21      2.02 o 
  -4   0   3       30.17       28.69      1.86 o 
  -3   0   3       17.12       16.34      1.29 o 
  -2   0   3       33.93       36.85      1.31 o 
  -1   0   3       20.56       24.37      1.02 o 
   0   0   3       12.72       10.23      2.15 o 
   1   0   3       81.04       66.82      1.66 o 
   2   0   3        1.30       -1.00      0.50 o 
   3   0   3        0.31       -1.22      0.67 o 
   4   0   3      106.12      109.25      2.77 o 
   5   0   3        3.25        5.20      1.79 o 
   6   0   3       78.97       76.15      3.83 o 
   7   0   3        3.01       -2.26      2.49 o 
  -7   1   3       43.02       55.61      4.80 o 
  -6   1   3       19.64       15.58      5.04 o 
  -5   1   3      185.66      182.10      4.24 o 
  -4   1   3      116.08      111.60      2.92 o 
  -3   1   3      355.33      332.15      5.34 o 
  -2   1   3      394.94      342.19      5.11 o 
  -1   1   3       61.01       53.39      1.43 o 
   0   1   3      106.67      107.78      3.86 o 
   1   1   3        0.27       -0.52      0.44 o 
   2   1   3        0.02       -0.85      0.70 o 
   3   1   3      112.83      109.91      3.89 o 
   4   1   3       23.26       19.53      2.05 o 
   5   1   3      137.06      137.29      4.62 o 
   6   1   3       51.16       58.62      4.03 o 
   7   1   3       35.64       36.11      3.75 o 
  -7   2   3        2.83        0.05      3.23 o 
  -6   2   3       18.16       15.46      3.91 o 
  -5   2   3       69.11       69.59      3.94 o 
  -4   2   3      290.22      296.43      5.25 o 
  -3   2   3      772.83      790.10     21.15 o 
  -2   2   3      580.14      560.91     12.24 o 
  -1   2   3     2650.87     2862.98     38.99 o 
   1   2   3     1359.76     1457.15     36.66 o 
   2   2   3      224.78      225.51      6.52 o 
   3   2   3       17.30       12.44      1.55 o 
   4   2   3       42.15       46.46      2.71 o 
   5   2   3        9.14        8.84      1.88 o 
   6   2   3        2.51        2.24      2.05 o 
   7   2   3        1.31        0.78      2.52 o 
  -7   3   3        0.00       -0.28      3.15 o 
  -6   3   3        2.07        0.02      2.29 o 
  -5   3   3        0.00       -1.16      1.91 o 
  -4   3   3        0.11       -0.64      1.50 o 
  -3   3   3        0.61        0.66      1.27 o 
  -2   3   3        2.61        0.26      0.97 o 
  -1   3   3        0.10        0.42      0.94 o 
   0   3   3       67.72       68.07      1.86 o 
   1   3   3      173.32      185.39      3.47 o 
   2   3   3       38.45       32.71      1.45 o 
   3   3   3      469.75      504.28      9.58 o 
   4   3   3        0.00       -1.86      1.59 o 
   5   3   3      208.54      229.82      6.50 o 
   6   3   3        0.26       -0.85      2.02 o 
   7   3   3       28.42       26.48      3.78 o 
  -6   4   3       49.69       52.39      5.11 o 
  -5   4   3        3.30        2.99      2.27 o 
  -4   4   3      150.68      150.98      9.93 o 
  -3   4   3       49.85       45.31      3.36 o 
  -2   4   3       55.71       45.21      4.41 o 
  -1   4   3       51.99       49.36      2.59 o 
   0   4   3       10.57        7.77      2.36 o 
   1   4   3        1.57        0.02      0.87 o 
   2   4   3        0.00       -1.28      0.93 o 
   3   4   3       10.89        8.50      1.43 o 
   4   4   3       69.53       64.56      3.51 o 
   5   4   3        1.94       -0.33      1.86 o 
   6   4   3       61.83       66.72      4.75 o 
   7   4   3        5.87        4.48      3.19 o 
  -5   5   3       16.26       12.64      2.99 o 
  -4   5   3       14.19        9.16      2.59 o 
  -3   5   3       40.49       37.75      3.49 o 
  -2   5   3       30.00       29.56      2.95 o 
  -1   5   3        9.67        4.95      1.80 o 
   0   5   3        5.96        5.80      1.26 o 
   1   5   3        1.05        1.05      1.20 o 
   2   5   3        2.04       -0.61      1.21 o 
   3   5   3        1.13        1.29      1.67 o 
   4   5   3       13.57       12.41      2.46 o 
   5   5   3        0.02       -3.47      2.11 o 
   6   5   3       13.00       12.71      3.07 o 
  -4   6   3       40.93       46.91      4.60 o 
  -3   6   3       15.62       10.98      2.73 o 
  -2   6   3       14.43       11.19      2.48 o 
  -1   6   3       24.32       18.41      2.88 o 
   0   6   3       13.54        9.68      2.58 o 
   1   6   3        3.24        2.29      1.82 o 
   2   6   3       60.13       56.10      3.77 o 
   3   6   3        0.17       -1.24      1.99 o 
   4   6   3       51.89       46.99      4.12 o 
   5   6   3        1.76        0.33      3.21 o 
  -3   7   3        3.66        5.61      3.20 o 
  -2   7   3       28.69       29.21      6.21 o 
  -1   7   3        1.43        0.77      2.36 o 
   0   7   3       91.51       85.27     13.79 o 
   1   7   3        0.74       -1.55      2.83 o 
   2   7   3       51.23       38.49      5.80 o 
   3   7   3        0.05       -2.95      2.53 o 
   4   7   3        7.35        3.95      3.06 o 
   0   8   3       30.99       40.91      4.57 o 
   1   8   3       10.17        5.55      3.31 o 
  -3  -6   4        1.39        0.12      2.76 o 
  -2  -6   4        0.81       -1.67      2.53 o 
  -1  -6   4       16.00       14.69      3.02 o 
   0  -6   4        0.50       -0.86      2.24 o 
   2  -6   4        4.70        3.63      4.19 o 
   3  -6   4       10.15       11.63      5.65 o 
  -5  -5   4       35.95       44.53      6.51 o 
  -4  -5   4       11.77        8.34      2.65 o 
  -3  -5   4      128.05      123.26      6.84 o 
  -2  -5   4      128.08      127.29      8.08 o 
  -1  -5   4      180.71      187.58      9.60 o 
   0  -5   4      151.41      156.90      5.52 o 
   1  -5   4      110.41      109.80      5.93 o 
   2  -5   4        7.39        4.95      2.38 o 
   3  -5   4       51.63       55.29      6.31 o 
   4  -5   4       23.99       29.71      3.95 o 
   5  -5   4       15.15       15.48      3.81 o 
  -6  -4   4        2.49        0.86      3.93 o 
  -5  -4   4        1.69        0.69      2.60 o 
  -4  -4   4       16.30       16.62      2.85 o 
  -3  -4   4      131.26      125.80      4.87 o 
  -2  -4   4      185.22      177.92      7.65 o 
  -1  -4   4     1212.44     1399.19     23.38 o 
   0  -4   4      207.32      226.97      6.30 o 
   1  -4   4     1778.49     2140.18     26.87 o 
   2  -4   4       38.55       40.89      2.57 o 
   3  -4   4      586.12      709.65     20.95 o 
   4  -4   4        4.58        2.34      2.34 o 
   5  -4   4       39.58       43.94      4.44 o 
   6  -4   4        0.93        2.76      4.07 o 
  -6  -3   4       14.24       15.00      4.27 o 
  -5  -3   4        4.57        1.97      2.16 o 
  -4  -3   4       28.77       26.64      2.94 o 
  -3  -3   4       17.69       15.32      3.90 o 
  -2  -3   4        7.79        6.91      1.64 o 
  -1  -3   4       43.08       46.57      3.01 o 
   0  -3   4        0.47       -0.18      0.79 o 
   1  -3   4       22.03       23.15      1.68 o 
   2  -3   4        2.04        2.33      1.20 o 
   3  -3   4        0.32       -1.39      1.20 o 
   4  -3   4        3.95        3.24      1.64 o 
   5  -3   4        1.20       -2.34      2.21 o 
   6  -3   4        1.85        1.12      3.50 o 
  -6  -2   4        0.09        0.01      4.38 o 
  -5  -2   4        1.86       -0.26      2.02 o 
  -4  -2   4       67.92       63.56      2.45 o 
  -3  -2   4       32.44       29.37      1.67 o 
  -2  -2   4      282.39      317.65      7.08 o 
  -1  -2   4      258.31      301.38      6.63 o 
   0  -2   4      228.33      251.18      5.76 o 
   1  -2   4       90.06      100.85      2.89 o 
   2  -2   4       76.08       81.24      2.48 o 
   3  -2   4       17.87       13.71      1.55 o 
   4  -2   4       56.14       53.03      2.73 o 
   5  -2   4       28.17       24.60      2.30 o 
   6  -2   4       13.02       14.38      4.09 o 
   7  -2   4        8.42        7.47      4.57 o 
  -7  -1   4       10.17        6.78      4.11 o 
  -6  -1   4       16.41       15.42      2.24 o 
  -5  -1   4       18.11       18.39      2.00 o 
  -4  -1   4        4.70        2.15      1.22 o 
  -3  -1   4       12.14       11.20      1.26 o 
  -2  -1   4       84.80       75.29      1.95 o 
  -1  -1   4       15.43       16.10      1.58 o 
   0  -1   4      260.38      262.84      5.55 o 
   1  -1   4        6.27        6.34      0.87 o 
   2  -1   4       64.15       56.99      1.86 o 
   3  -1   4       78.21       86.65      2.51 o 
   4  -1   4       11.60        9.97      1.72 o 
   5  -1   4       27.07       28.80      2.78 o 
   6  -1   4        4.55        1.20      2.09 o 
   7  -1   4        0.14        1.23      3.87 o 
  -7   0   4       14.46       18.82      5.01 o 
  -6   0   4        2.67        0.93      2.20 o 
  -5   0   4       56.88       57.87      2.73 o 
  -4   0   4       47.99       46.72      2.14 o 
  -3   0   4       11.18        8.63      1.16 o 
  -2   0   4      101.82      100.42      4.36 o 
  -1   0   4      121.64      123.99      2.89 o 
   0   0   4        9.39        5.77      1.18 o 
   1   0   4      269.89      247.98      3.94 o 
   2   0   4        2.75        1.58      0.67 o 
   3   0   4       30.30       29.38      2.13 o 
   4   0   4        0.61        0.59      0.93 o 
   5   0   4        1.90        0.41      1.54 o 
   6   0   4        2.54        2.78      2.01 o 
   7   0   4        0.02       -0.78      2.20 o 
  -7   1   4        0.21        0.60      2.89 o 
  -6   1   4       11.59       10.26      2.69 o 
  -5   1   4       44.53       48.05      3.31 o 
  -4   1   4        1.05       -0.07      1.02 o 
  -3   1   4      684.72      692.15      9.64 o 
  -2   1   4      128.13      126.13      2.69 o 
  -1   1   4     2753.11     2926.69     38.53 o 
   0   1   4     1153.80     1263.25     18.51 o 
   1   1   4     1456.10     1502.16     18.00 o 
   2   1   4      614.75      588.78      9.98 o 
   3   1   4       47.34       42.32      2.29 o 
   4   1   4       16.39        9.67      2.23 o 
   5   1   4        0.39        0.38      1.44 o 
   6   1   4        1.76       -2.58      3.34 o 
   7   1   4        8.54        5.79      3.77 o 
  -7   2   4        6.02        6.35      7.54 o 
  -6   2   4       38.75       44.04      4.18 o 
  -5   2   4        4.85        5.52      2.07 o 
  -4   2   4       52.53       54.15      3.35 o 
  -3   2   4        1.16        0.98      0.93 o 
  -2   2   4       92.50       73.93      4.02 o 
  -1   2   4      185.17      178.16      3.18 o 
   0   2   4     1332.99     1493.72     18.11 o 
   1   2   4     1318.20     1481.85     19.63 o 
   2   2   4      853.55      853.07     13.77 o 
   3   2   4     1008.40     1039.58     16.85 o 
   4   2   4       45.95       45.11      3.00 o 
   5   2   4      155.33      167.04      5.37 o 
   6   2   4        0.29        0.25      1.93 o 
   7   2   4        6.16        4.56      2.62 o 
  -6   3   4       30.28       20.79      3.29 o 
  -5   3   4        1.28        1.00      1.92 o 
  -4   3   4       41.30       40.22      6.36 o 
  -3   3   4       17.51       13.86      2.10 o 
  -2   3   4        7.43        3.61      1.32 o 
  -1   3   4       53.03       41.93      2.18 o 
   0   3   4       37.16       26.69      1.39 o 
   1   3   4        1.06        0.61      0.75 o 
   2   3   4       18.37       13.02      2.23 o 
   3   3   4       24.36       19.09      3.91 o 
   4   3   4        0.65       -0.88      1.47 o 
   5   3   4        0.32       -2.18      1.79 o 
   6   3   4        0.86        1.74      2.10 o 
   7   3   4       16.10       19.73      3.64 o 
  -6   4   4       32.70       35.93      8.17 o 
  -5   4   4        0.25        0.33      2.19 o 
  -4   4   4        2.59        4.08      2.07 o 
  -3   4   4        1.04       -0.23      1.51 o 
  -2   4   4      125.37      107.45      4.87 o 
  -1   4   4        9.78        6.70      1.59 o 
   0   4   4      363.67      342.67     16.29 o 
   1   4   4       56.65       48.75      2.55 o 
   2   4   4       93.13       75.00      2.39 o 
   3   4   4       19.41       14.68      2.06 o 
   4   4   4        0.18       -2.41      1.55 o 
   5   4   4        0.40        0.23      1.92 o 
   6   4   4        0.12       -3.71      2.28 o 
   7   4   4        0.32        2.17      2.98 o 
  -5   5   4       41.04       44.97      4.27 o 
  -4   5   4       98.13      100.92      4.89 o 
  -3   5   4        0.03       -0.79      1.82 o 
  -2   5   4       11.08        4.78      1.89 o 
  -1   5   4       69.10       61.19      5.22 o 
   0   5   4       37.46       35.12      2.13 o 
   1   5   4       40.03       38.42      2.42 o 
   2   5   4       25.20       19.19      3.24 o 
   3   5   4        2.37        2.39      1.76 o 
   4   5   4        0.10       -0.44      1.96 o 
   5   5   4        0.28       -1.63      2.18 o 
   6   5   4        0.46       -4.46      4.60 o 
  -4   6   4        0.02       -0.65      2.44 o 
  -3   6   4       78.80       81.33      5.36 o 
  -2   6   4       58.27       56.99      4.33 o 
  -1   6   4       20.79       18.30      2.79 o 
   0   6   4      181.05      188.55     13.08 o 
   1   6   4        6.46        2.31      2.87 o 
   2   6   4       86.11       82.64      3.15 o 
   3   6   4       17.65       13.41      2.64 o 
   4   6   4        2.93       -1.08      2.27 o 
   5   6   4        4.54        7.06      3.02 o 
  -3   7   4        8.64        8.02      3.12 o 
  -2   7   4       22.61       25.61      6.62 o 
  -1   7   4       21.28       14.56      3.14 o 
   0   7   4        5.22        8.87      2.54 o 
   1   7   4       27.40       19.28      3.26 o 
   2   7   4       14.42       12.36      4.11 o 
   3   7   4        4.43        2.87      2.81 o 
   4   7   4       30.49       25.40      3.99 o 
   0   8   4        1.36        5.81      4.24 o 
   1   8   4        0.97       -4.54      3.46 o 
  -2  -6   5       21.76       12.68      3.52 o 
  -1  -6   5        4.99        1.04      2.56 o 
   0  -6   5       20.42       12.56      4.89 o 
   1  -6   5        3.05        5.55      3.90 o 
   2  -6   5        2.18        0.34      3.84 o 
  -4  -5   5       36.05       31.76      3.87 o 
  -3  -5   5       20.85       26.08      3.49 o 
  -2  -5   5       31.50       25.58      3.35 o 
  -1  -5   5      110.81      112.38      4.85 o 
   0  -5   5        8.05        3.65      2.87 o 
   1  -5   5      172.47      181.15      6.23 o 
   2  -5   5      122.15      120.62      6.68 o 
   3  -5   5       97.82      113.97      9.84 o 
   4  -5   5       86.01      108.12      9.72 o 
  -5  -4   5        0.93       -1.23      2.63 o 
  -4  -4   5       11.16        7.69      4.47 o 
  -3  -4   5       46.98       47.06      8.82 o 
  -2  -4   5       10.15        8.04      3.55 o 
  -1  -4   5       66.06       69.33      3.60 o 
   0  -4   5       21.28       15.27      2.76 o 
   1  -4   5       28.32       18.52      4.14 o 
   2  -4   5       92.40       90.71      4.16 o 
   3  -4   5      360.84      420.39     12.77 o 
   4  -4   5       45.64       53.59      5.08 o 
   5  -4   5      324.91      427.17     16.26 o 
  -6  -3   5        0.09       -0.14      3.64 o 
  -5  -3   5        0.54       -0.90      2.26 o 
  -4  -3   5        8.90        7.80      2.29 o 
  -3  -3   5        2.84        0.10      1.63 o 
  -2  -3   5       59.91       56.61      3.40 o 
  -1  -3   5       16.88       14.07      2.16 o 
   0  -3   5       37.01       36.39      2.88 o 
   1  -3   5        7.81        4.94      1.24 o 
   2  -3   5        0.32       -0.86      1.25 o 
   3  -3   5        2.60        2.33      1.43 o 
   4  -3   5        8.08        7.49      1.84 o 
   5  -3   5        4.77        0.37      2.48 o 
   6  -3   5        4.87        4.38      3.90 o 
  -6  -2   5        6.78        5.79      2.74 o 
  -5  -2   5        2.01        1.93      2.22 o 
  -4  -2   5       51.23       60.21      4.99 o 
  -3  -2   5        2.36        4.21      1.63 o 
  -2  -2   5       27.67       28.26      2.52 o 
  -1  -2   5        1.73        0.05      1.12 o 
   0  -2   5       30.87       31.42      2.68 o 
   1  -2   5       52.02       57.34      1.93 o 
   2  -2   5      121.48      131.20      3.89 o 
   3  -2   5      111.83      124.68      5.41 o 
   4  -2   5       58.75       64.48      4.56 o 
   5  -2   5       32.15       32.20      2.64 o 
   6  -2   5       22.64       24.78      5.11 o 
   7  -2   5        2.81        5.17      4.69 o 
  -7  -1   5        3.30        0.36      4.14 o 
  -6  -1   5       41.38       43.32      3.98 o 
  -5  -1   5       24.96       27.58      2.99 o 
  -4  -1   5      243.18      254.85      6.93 o 
  -3  -1   5       40.06       45.42      3.38 o 
  -2  -1   5      545.40      597.19     11.15 o 
  -1  -1   5       11.02       15.91      1.75 o 
   0  -1   5      108.17      111.37      3.48 o 
   1  -1   5       33.99       37.71      1.47 o 
   2  -1   5       25.07       22.89      1.54 o 
   3  -1   5       49.82       49.80      2.39 o 
   4  -1   5       21.08       19.84      1.85 o 
   5  -1   5        1.50        1.32      1.69 o 
   6  -1   5        4.10       -0.08      2.07 o 
   7  -1   5        5.06        0.65      2.52 o 
  -7   0   5        0.19        1.18      4.65 o 
  -6   0   5        0.01        0.20      1.85 o 
  -5   0   5        5.24        4.07      1.60 o 
  -4   0   5        6.71        2.63      1.47 o 
  -3   0   5      261.54      287.11      5.17 o 
  -2   0   5       19.17       19.34      1.30 o 
  -1   0   5      872.74      996.95     12.63 o 
   0   0   5      348.24      426.02      7.91 o 
   1   0   5      345.57      353.14      5.42 o 
   2   0   5      282.30      288.63      4.79 o 
   3   0   5        0.19       -0.86      0.77 o 
   4   0   5       29.00       25.61      2.36 o 
   5   0   5       22.31       21.93      3.21 o 
   6   0   5        2.97        4.29      2.11 o 
   7   0   5       13.38       15.72      3.52 o 
  -7   1   5        6.52       10.08      3.41 o 
  -6   1   5        8.26        9.91      4.59 o 
  -5   1   5       23.75       16.47      2.53 o 
  -4   1   5       64.45       69.30      2.51 o 
  -3   1   5       25.07       19.55      1.52 o 
  -2   1   5      226.50      215.79      3.97 o 
  -1   1   5       50.59       52.29      2.65 o 
   0   1   5      200.71      166.16      5.93 o 
   1   1   5     1092.22     1135.62     14.22 o 
   2   1   5       26.72       26.41      1.55 o 
   3   1   5      980.52      972.91     15.97 o 
   4   1   5      152.12      157.44      6.68 o 
   5   1   5      173.60      178.99      5.55 o 
   6   1   5       36.40       42.27      3.61 o 
   7   1   5       10.56        9.38      2.67 o 
  -7   2   5       11.93        7.98      3.82 o 
  -6   2   5        0.35       -0.32      2.44 o 
  -5   2   5       36.91       31.79      4.45 o 
  -4   2   5       14.38       11.30      2.12 o 
  -3   2   5       43.46       39.46      1.85 o 
  -2   2   5      276.57      292.63      6.55 o 
  -1   2   5       83.97       72.82      2.00 o 
   0   2   5      332.25      384.14      5.84 o 
   1   2   5       28.63       22.55      2.38 o 
   2   2   5        1.81        0.71      0.67 o 
   3   2   5       30.34       29.26      2.55 o 
   4   2   5       96.54       88.05      3.54 o 
   5   2   5       99.90       99.46      4.14 o 
   6   2   5       28.89       28.67      3.17 o 
   7   2   5       41.01       45.13     13.19 o 
  -6   3   5        1.94       -0.84      2.62 o 
  -5   3   5        3.57        1.93      2.23 o 
  -4   3   5       29.87       28.26      4.41 o 
  -3   3   5        1.23        0.38      1.35 o 
  -2   3   5      164.53      168.65      4.94 o 
  -1   3   5       17.52       16.22      1.26 o 
   0   3   5      287.21      294.32      4.99 o 
   1   3   5      229.36      223.34      4.14 o 
   2   3   5       23.79       15.24      1.29 o 
   3   3   5      168.57      159.30      4.70 o 
   4   3   5       15.28       15.08      2.19 o 
   5   3   5       11.42        8.19      2.17 o 
   6   3   5       10.99       14.15      2.68 o 
   7   3   5        0.52        0.66      2.65 o 
  -6   4   5       20.44       15.69      4.11 o 
  -5   4   5        0.48       -1.65      2.76 o 
  -4   4   5      109.17      106.92      6.96 o 
  -3   4   5        4.06        3.47      1.71 o 
  -2   4   5      255.37      249.31      6.69 o 
  -1   4   5       14.50       12.62      2.21 o 
   0   4   5      100.71       97.38      2.65 o 
   1   4   5       28.85       26.93      2.43 o 
   2   4   5       11.40        7.55      1.30 o 
   3   4   5       38.31       41.64      3.07 o 
   4   4   5       55.48       61.99      3.96 o 
   5   4   5       18.93       15.62      2.63 o 
   6   4   5       17.06       12.16      2.88 o 
   7   4   5        2.70        0.95      3.12 o 
  -5   5   5       71.49       85.97      5.92 o 
  -4   5   5      358.76      433.70     11.04 o 
  -3   5   5      281.19      298.71      8.41 o 
  -2   5   5      902.03      989.36     18.43 o 
  -1   5   5      199.17      208.25      6.24 o 
   0   5   5      759.57      870.92     20.08 o 
   1   5   5        0.03       -1.49      1.23 o 
   2   5   5       76.09       66.46      2.59 o 
   3   5   5       30.48       23.49      2.83 o 
   4   5   5        8.59        5.69      2.71 o 
   5   5   5        8.63        9.53      2.68 o 
   6   5   5        6.51        9.37      3.09 o 
  -4   6   5        0.07        0.36      2.92 o 
  -3   6   5       23.33       13.29      3.11 o 
  -2   6   5       23.66       20.74      3.06 o 
  -1   6   5      145.81      139.55      5.44 o 
   0   6   5        5.38        0.54      1.85 o 
   1   6   5      178.57      161.20      5.70 o 
   2   6   5       35.26       29.31      3.30 o 
   3   6   5       43.60       37.38      3.55 o 
   4   6   5       77.19       87.19      4.79 o 
   5   6   5        0.65       -4.03      3.36 o 
  -3   7   5       12.26       10.07      3.35 o 
  -2   7   5        0.47        0.83      2.36 o 
  -1   7   5        7.41        5.26      2.74 o 
   0   7   5        6.96        2.99      5.02 o 
   1   7   5        1.97        0.64      2.52 o 
   2   7   5       30.12       35.65      5.75 o 
   3   7   5        3.03        0.63      2.88 o 
   4   7   5       11.77       12.98      3.53 o 
   0   8   5        1.31        0.57      3.08 o 
   1   8   5        1.10        1.26      4.01 o 
  -1  -6   6       27.46       18.43      3.62 o 
   0  -6   6        0.88       -4.53      2.61 o 
   1  -6   6        8.00        8.23      4.70 o 
  -3  -5   6        4.89        6.96      3.03 o 
  -2  -5   6        8.99        5.92      4.03 o 
  -1  -5   6        2.48       -0.97      2.21 o 
   0  -5   6       67.34       68.73      4.83 o 
   1  -5   6        4.01        2.94      2.34 o 
   2  -5   6       52.52       54.02      4.50 o 
   4  -5   6        0.04        0.37      4.92 o 
  -5  -4   6        0.21       -2.05      2.92 o 
  -4  -4   6        5.12        5.52      2.70 o 
  -3  -4   6        3.54        4.49      2.84 o 
  -2  -4   6        0.33        2.07      2.03 o 
  -1  -4   6        1.02       -0.91      2.34 o 
   0  -4   6       10.27        5.96      2.22 o 
   1  -4   6       63.81       65.18      4.30 o 
   2  -4   6        6.41        2.89      2.12 o 
   3  -4   6       54.35       57.00      5.87 o 
   4  -4   6        0.09       -1.97      4.19 o 
   5  -4   6        0.03       -2.90      3.29 o 
  -5  -3   6        1.50        0.32      2.59 o 
  -4  -3   6        1.59       -0.74      2.08 o 
  -3  -3   6        0.11       -0.15      1.73 o 
  -2  -3   6        0.01       -0.35      1.71 o 
  -1  -3   6        0.83        0.82      1.59 o 
   0  -3   6       34.84       47.17      3.40 o 
   1  -3   6        9.78        3.33      1.78 o 
   2  -3   6       86.14       85.16      3.93 o 
   3  -3   6       50.24       51.08      8.38 o 
   4  -3   6       20.92       14.97      2.48 o 
   5  -3   6       23.67       26.69      3.78 o 
   6  -3   6        0.00       -6.43      4.32 o 
  -6  -2   6       22.26       40.04      5.53 o 
  -5  -2   6       24.42       20.95      3.10 o 
  -4  -2   6       31.43       33.78      3.27 o 
  -3  -2   6        0.00        1.15      1.56 o 
  -2  -2   6        0.00       -1.21      1.37 o 
  -1  -2   6       11.12        6.41      1.65 o 
   0  -2   6       59.83       61.43      2.99 o 
   1  -2   6        4.24        1.04      0.94 o 
   2  -2   6       45.81       50.44      4.45 o 
   3  -2   6        4.05        0.89      1.28 o 
   4  -2   6        0.78       -0.85      1.51 o 
   5  -2   6       13.22       13.32      2.89 o 
   6  -2   6        3.91        0.46      3.10 o 
  -6  -1   6        1.63       -4.25      2.46 o 
  -5  -1   6       18.99       25.89      3.29 o 
  -4  -1   6       14.54       14.02      2.37 o 
  -3  -1   6      153.66      154.27      5.47 o 
  -2  -1   6      284.60      289.99      6.95 o 
  -1  -1   6      304.93      307.66      7.06 o 
   0  -1   6     1184.40     1431.46     22.83 o 
   1  -1   6       57.27       64.24      2.01 o 
   2  -1   6      708.86      746.58     10.54 o 
   3  -1   6        0.38       -0.26      1.04 o 
   4  -1   6       58.70       51.38      3.16 o 
   5  -1   6        5.62        7.30      2.17 o 
   6  -1   6        0.31        2.40      2.26 o 
   7  -1   6        5.61        3.29      2.84 o 
  -6   0   6        7.10        6.77      4.37 o 
  -5   0   6       14.21       10.69      1.92 o 
  -4   0   6        4.37        0.62      1.28 o 
  -3   0   6        5.73        3.94      1.16 o 
  -2   0   6       42.16       40.12      3.20 o 
  -1   0   6        9.60        7.22      1.51 o 
   0   0   6      111.95      109.53      2.57 o 
   1   0   6      326.64      340.50      5.50 o 
   2   0   6        1.11       -0.23      0.79 o 
   3   0   6      350.82      354.42      6.00 o 
   4   0   6       20.97       19.64      1.72 o 
   5   0   6       79.27       84.03      3.85 o 
   6   0   6        5.16        8.51      2.42 o 
   7   0   6        5.01        4.00      2.61 o 
  -6   1   6       19.24       19.21      5.61 o 
  -5   1   6        3.18       -0.51      2.00 o 
  -4   1   6       11.22        7.25      1.52 o 
  -3   1   6        6.53        5.84      1.18 o 
  -2   1   6        0.48       -0.84      0.80 o 
  -1   1   6       69.12       63.04      2.41 o 
   0   1   6       15.52       12.60      1.70 o 
   1   1   6      234.22      215.33      3.93 o 
   2   1   6       89.35       72.47      2.11 o 
   3   1   6       35.95       29.33      1.80 o 
   4   1   6       24.18       25.23      2.50 o 
   5   1   6       14.82       10.84      2.36 o 
   6   1   6        2.73       -0.62      1.86 o 
   7   1   6       25.42       23.18      3.42 o 
  -6   2   6        2.12        2.90      2.66 o 
  -5   2   6        4.30        2.19      3.03 o 
  -4   2   6        0.06        1.07      1.68 o 
  -3   2   6      110.33      111.16      2.99 o 
  -2   2   6        4.26        1.83      0.90 o 
  -1   2   6      294.03      319.94      5.32 o 
   0   2   6       37.12       40.77      1.67 o 
   1   2   6      332.28      346.59      5.59 o 
   2   2   6      168.24      183.38      3.56 o 
   3   2   6      141.08      137.07      4.76 o 
   4   2   6       60.42       56.65      3.03 o 
   5   2   6       15.31       11.94      2.29 o 
   6   2   6        2.90        5.29      2.39 o 
   7   2   6        1.69        1.03      2.53 o 
  -6   3   6        0.20       -0.48      2.71 o 
  -5   3   6       28.14       25.38      3.40 o 
  -4   3   6        0.68       -1.11      1.71 o 
  -3   3   6      126.93      129.74      4.67 o 
  -2   3   6        0.30       -0.96      1.22 o 
  -1   3   6       95.37       89.19      2.58 o 
   0   3   6        5.06        5.09      1.10 o 
   1   3   6        0.22       -0.08      0.88 o 
   2   3   6      133.66      130.55      4.48 o 
   3   3   6        8.08        6.22      1.72 o 
   4   3   6      105.67       97.92      5.85 o 
   5   3   6       56.20       59.23      8.97 o 
   6   3   6       10.94       11.26      2.63 o 
   7   3   6       33.19       36.44      4.30 o 
  -6   4   6        1.62        3.63      3.31 o 
  -5   4   6       11.35        7.83      2.90 o 
  -4   4   6        6.68        3.91      2.13 o 
  -3   4   6       53.36       48.71      3.69 o 
  -2   4   6       35.86       32.86      2.95 o 
  -1   4   6       35.57       32.05      2.78 o 
   0   4   6      178.57      170.39      3.80 o 
   1   4   6        0.13       -0.81      1.00 o 
   2   4   6      230.32      217.47      4.48 o 
   3   4   6       17.81       13.90      2.15 o 
   4   4   6       61.33       59.93      3.97 o 
   5   4   6       31.83       31.07      3.36 o 
   6   4   6        0.44        2.45      2.69 o 
  -5   5   6       21.50       22.96      3.61 o 
  -4   5   6        1.64        1.61      2.28 o 
  -3   5   6        0.62       -0.05      1.91 o 
  -2   5   6      118.14      113.04      5.64 o 
  -1   5   6      243.62      247.89      7.08 o 
   0   5   6      742.11      805.28     15.24 o 
   1   5   6      574.20      632.20      9.87 o 
   2   5   6     1142.55     1276.34     17.32 o 
   3   5   6      209.17      227.87     10.78 o 
   4   5   6      434.72      477.11     10.95 o 
   5   5   6       12.15       11.57      2.88 o 
   6   5   6       34.98       35.36      4.21 o 
  -4   6   6       28.43       25.05      3.99 o 
  -3   6   6       11.26        9.40      2.59 o 
  -2   6   6       37.73       31.57      3.62 o 
  -1   6   6        5.21        3.87      2.12 o 
   0   6   6        0.02       -0.31      1.90 o 
   1   6   6       16.11       11.00      2.44 o 
   2   6   6       19.50       18.43      2.80 o 
   3   6   6       74.06       75.78      4.63 o 
   4   6   6        3.00        0.01      2.43 o 
   5   6   6       44.37       49.28      4.81 o 
  -3   7   6        1.75       -0.76      2.86 o 
  -2   7   6        3.77        4.27      2.71 o 
  -1   7   6       25.93       26.81      3.62 o 
   0   7   6       14.72       15.81      3.21 o 
   1   7   6       39.80       46.11      4.49 o 
   2   7   6       18.39       23.44      4.99 o 
   3   7   6        9.01        9.12      4.53 o 
   4   7   6        1.54       -1.50      3.01 o 
  -3  -5   7        3.72        2.44      2.98 o 
  -2  -5   7        5.71       10.41      3.71 o 
  -1  -5   7        2.33       -0.45      2.64 o 
   0  -5   7       14.70       12.81      3.04 o 
   1  -5   7        5.58        4.37      2.87 o 
   2  -5   7        0.69        0.07      2.80 o 
   3  -5   7        6.36       -2.94      4.33 o 
  -4  -4   7        8.43        6.43      2.92 o 
  -3  -4   7       13.60       15.69      3.05 o 
  -2  -4   7        2.63        3.28      2.33 o 
  -1  -4   7        1.13       -1.12      2.04 o 
   0  -4   7        0.07       -1.65      2.01 o 
   1  -4   7        1.08       -1.62      2.09 o 
   2  -4   7        0.94        1.62      2.39 o 
   3  -4   7        3.21        0.16      2.67 o 
   4  -4   7        1.53        4.97      4.07 o 
  -5  -3   7        3.24        1.21      4.60 o 
  -4  -3   7      200.12      230.24     11.07 o 
  -3  -3   7       28.70       21.26      2.94 o 
  -2  -3   7      147.12      133.54      5.73 o 
  -1  -3   7       35.27       26.89      3.04 o 
   0  -3   7        7.79        3.60      1.90 o 
   1  -3   7        0.00       -0.69      1.66 o 
   2  -3   7        0.17        1.12      1.93 o 
   3  -3   7        6.63        5.48      2.15 o 
   4  -3   7       17.07       10.87      2.70 o 
   5  -3   7        0.47        3.09      2.82 o 
  -5  -2   7       22.50       15.32      3.22 o 
  -4  -2   7       19.60       16.03      2.82 o 
  -3  -2   7      160.35      161.71      5.67 o 
  -2  -2   7      117.13      118.27      4.65 o 
  -1  -2   7      162.98      144.15      5.65 o 
   0  -2   7      151.63      153.39      7.42 o 
   1  -2   7       25.97       23.38      3.82 o 
   2  -2   7       26.64       20.71      1.87 o 
   3  -2   7        0.00       -0.60      1.33 o 
   4  -2   7        1.07       -0.72      1.57 o 
   5  -2   7        0.81       -0.28      3.21 o 
   6  -2   7        3.42        5.20      2.96 o 
  -6  -1   7        2.83        3.58      3.02 o 
  -5  -1   7        4.08        4.56      2.48 o 
  -4  -1   7        2.00       -0.58      1.93 o 
  -3  -1   7        6.55        5.77      1.83 o 
  -2  -1   7        9.82        6.53      1.81 o 
  -1  -1   7      101.07      104.72      5.35 o 
   0  -1   7        6.75        5.07      2.13 o 
   1  -1   7      347.10      365.66      8.13 o 
   2  -1   7       89.84       82.69      2.62 o 
   3  -1   7      162.58      161.46      3.95 o 
   4  -1   7      192.93      197.59      4.68 o 
   5  -1   7       13.53       14.89      2.62 o 
   6  -1   7       71.19       74.38      4.86 o 
  -6   0   7        0.00       -3.08      4.55 o 
  -5   0   7      129.64      157.10      7.61 o 
  -4   0   7        3.73        2.48      1.84 o 
  -3   0   7      294.92      312.06      5.80 o 
  -2   0   7       26.92       27.46      2.06 o 
  -1   0   7       99.46       80.86      2.23 o 
   0   0   7        0.08       -1.12      0.83 o 
   1   0   7        0.11       -1.29      0.85 o 
   2   0   7       34.63       40.48      3.84 o 
   3   0   7        0.64       -0.19      1.06 o 
   4   0   7       11.62        6.72      1.89 o 
   5   0   7       13.96       13.81      2.42 o 
   6   0   7        0.02        0.09      2.16 o 
   7   0   7       14.32       13.19      3.40 o 
  -6   1   7        0.27       -0.63      3.99 o 
  -5   1   7        6.70        3.13      2.35 o 
  -4   1   7       39.08       32.35      5.47 o 
  -3   1   7       21.86       17.01      1.69 o 
  -2   1   7       63.94       55.01      2.10 o 
  -1   1   7        1.35        0.36      0.89 o 
   0   1   7       32.78       30.19      2.61 o 
   1   1   7       14.53       11.20      1.30 o 
   2   1   7       25.74       23.94      1.66 o 
   3   1   7        4.06        2.52      1.03 o 
   4   1   7        2.46        0.34      1.57 o 
   5   1   7       39.04       41.53      3.46 o 
   6   1   7        0.70        0.69      2.21 o 
   7   1   7       17.16       15.93      3.36 o 
  -6   2   7        1.96       -5.28      2.64 o 
  -5   2   7       11.23        8.37      2.50 o 
  -4   2   7        1.43        0.19      1.67 o 
  -3   2   7       29.73       26.70      2.00 o 
  -2   2   7       13.81       11.18      1.41 o 
  -1   2   7        0.00       -0.36      0.85 o 
   0   2   7        5.71        3.01      1.07 o 
   1   2   7       72.04       66.26      2.19 o 
   2   2   7        9.06        7.30      1.13 o 
   3   2   7      156.74      146.81      4.62 o 
   4   2   7       23.80       15.55      2.34 o 
   5   2   7      116.40      111.95      4.60 o 
   6   2   7       16.93       20.72      3.71 o 
   7   2   7       39.31       40.60      4.22 o 
  -6   3   7        3.94        3.03      3.02 o 
  -5   3   7       16.78       13.04      3.06 o 
  -4   3   7       38.45       35.80      3.43 o 
  -3   3   7        0.02       -0.82      1.56 o 
  -2   3   7      147.19      132.18      5.30 o 
  -1   3   7      180.75      172.61      3.79 o 
   0   3   7       73.92       56.24      2.67 o 
   1   3   7      404.67      417.66      6.85 o 
   2   3   7        1.09       -0.01      1.02 o 
   3   3   7       63.58       62.04      3.17 o 
   4   3   7        0.00        0.17      1.61 o 
   5   3   7        0.04       -0.42      2.07 o 
   6   3   7       10.73        6.59      2.66 o 
   7   3   7        0.23        2.64      2.91 o 
  -5   4   7        7.42        6.75      2.61 o 
  -4   4   7        0.49        3.66      2.27 o 
  -3   4   7        0.27        0.94      1.73 o 
  -2   4   7        7.17        6.83      1.89 o 
  -1   4   7       57.90       56.50      3.97 o 
   0   4   7        9.07        7.04      1.41 o 
   1   4   7      157.34      156.10      3.76 o 
   2   4   7       32.55       29.16      3.06 o 
   3   4   7       98.86       94.61      4.09 o 
   4   4   7       78.02       75.08      4.20 o 
   5   4   7       21.19       17.80      3.02 o 
   6   4   7       57.31       61.33      4.80 o 
  -5   5   7        0.60        2.52      2.81 o 
  -4   5   7       10.53       12.30      3.16 o 
  -3   5   7       49.09       41.30      5.23 o 
  -2   5   7       23.32       16.18      2.86 o 
  -1   5   7      157.32      156.19      5.54 o 
   0   5   7       16.05       13.22      3.93 o 
   1   5   7       38.97       45.37      2.70 o 
   2   5   7       17.34       12.75      3.03 o 
   3   5   7       41.01       33.33      3.28 o 
   4   5   7      189.08      211.07     10.75 o 
   5   5   7       96.53      100.13      4.88 o 
   6   5   7      189.82      224.69      7.83 o 
  -4   6   7       20.61       19.76      3.63 o 
  -3   6   7       13.69        8.79      3.18 o 
  -2   6   7        1.30       -0.29      2.23 o 
  -1   6   7       31.90       25.91      5.44 o 
   0   6   7       12.09        6.15      2.32 o 
   1   6   7       45.14       43.32      6.26 o 
   2   6   7        6.03        6.53      2.39 o 
   3   6   7        7.84        4.21      2.56 o 
   4   6   7        0.64       -1.98      2.59 o 
   5   6   7        4.16        5.90      2.92 o 
  -2   7   7       30.10       34.47      4.39 o 
  -1   7   7        2.33        2.40      2.89 o 
   0   7   7       14.86       22.99      8.86 o 
   1   7   7        0.27       -0.27      3.00 o 
   2   7   7        5.98        1.13      3.74 o 
   3   7   7       24.20       27.04      5.49 o 
   4   7   7       11.42       11.56      3.65 o 
  -1  -5   8        2.87       -0.84      2.74 o 
   0  -5   8        2.95        1.78      2.92 o 
   1  -5   8        0.53       -6.14      3.07 o 
   2  -5   8        1.72        3.75      3.29 o 
  -3  -4   8        0.00        4.65      3.21 o 
  -2  -4   8        0.70       -1.28      2.33 o 
  -1  -4   8        3.33       -0.89      2.14 o 
   0  -4   8        8.65        2.74      2.52 o 
   1  -4   8        2.44       -1.13      2.35 o 
   2  -4   8       13.05       16.87      3.31 o 
   3  -4   8        0.23        2.92      2.88 o 
   4  -4   8       10.44        9.05      4.84 o 
  -4  -3   8       25.94       21.83      5.88 o 
  -3  -3   8       14.80        9.94      2.77 o 
  -2  -3   8      318.04      301.93      8.63 o 
  -1  -3   8        1.76       -0.65      2.97 o 
   0  -3   8      577.49      596.72     18.74 o 
   1  -3   8       53.38       47.90      3.91 o 
   2  -3   8      215.68      216.33      8.89 o 
   3  -3   8       23.58       18.48      3.09 o 
   4  -3   8       16.04       11.27      5.14 o 
   5  -3   8        0.27       -1.10      4.30 o 
  -5  -2   8       46.14       51.34      4.91 o 
  -4  -2   8        1.07       -1.35      2.23 o 
  -3  -2   8       22.40       22.72      3.06 o 
  -2  -2   8        0.16       -0.50      1.90 o 
  -1  -2   8       30.55       27.80      2.97 o 
   0  -2   8       18.25        9.39      2.20 o 
   1  -2   8      157.21      146.75      5.26 o 
   2  -2   8       66.93       73.76      5.67 o 
   3  -2   8       91.29       90.30      4.12 o 
   4  -2   8       37.18       40.61      2.97 o 
   5  -2   8       18.45       17.01      3.24 o 
   6  -2   8        4.33        7.55      3.24 o 
  -5  -1   8       29.42       31.31      3.82 o 
  -4  -1   8        1.89       -0.61      2.13 o 
  -3  -1   8       41.70       37.13      5.82 o 
  -2  -1   8       49.82       41.68      3.51 o 
  -1  -1   8        6.27        1.38      1.67 o 
   0  -1   8       38.60       34.09      2.98 o 
   1  -1   8        0.21       -1.18      1.47 o 
   2  -1   8        2.18        1.08      1.40 o 
   3  -1   8       12.04       10.26      1.70 o 
   4  -1   8        6.32        2.65      2.04 o 
   5  -1   8       26.52       30.48      8.03 o 
   6  -1   8        0.67       -3.14      2.59 o 
  -6   0   8        4.81        4.79      4.71 o 
  -5   0   8       68.77       79.04      4.64 o 
  -4   0   8        3.77        0.60      1.98 o 
  -3   0   8        0.00        0.44      1.79 o 
  -2   0   8        4.77        3.32      1.68 o 
  -1   0   8      206.97      198.10      5.63 o 
   0   0   8       20.72       17.20      2.57 o 
   1   0   8      300.07      300.24      5.47 o 
   2   0   8        4.70        1.34      1.20 o 
   3   0   8       83.69       86.14      2.86 o 
   4   0   8        2.77        0.15      1.77 o 
   5   0   8        7.48        4.31      2.13 o 
   6   0   8        2.31        2.21      2.43 o 
  -6   1   8      124.33      142.66      9.06 o 
  -5   1   8      105.72      122.87      8.10 o 
  -4   1   8       99.67       96.67      4.19 o 
  -3   1   8       86.80       77.04      4.25 o 
  -2   1   8        1.05        0.98      1.17 o 
  -1   1   8        0.06       -0.28      1.00 o 
   0   1   8       94.26       79.54      2.62 o 
   1   1   8       39.03       33.43      2.02 o 
   2   1   8       40.28       40.31      2.22 o 
   3   1   8        0.74       -2.31      1.18 o 
   4   1   8        8.34        6.84      1.99 o 
   5   1   8        3.82        2.34      2.00 o 
   6   1   8        1.34       -1.10      2.52 o 
   7   1   8        0.01       -1.13      2.69 o 
  -6   2   8        3.98        1.76      4.32 o 
  -5   2   8       16.15       17.30      3.14 o 
  -4   2   8       19.26       17.67      2.73 o 
  -3   2   8        7.11        4.21      1.47 o 
  -2   2   8       28.47       22.26      2.91 o 
  -1   2   8       19.04       16.10      2.98 o 
   0   2   8        8.15        5.22      1.25 o 
   1   2   8       77.86       73.64      4.73 o 
   2   2   8        0.73        0.22      1.06 o 
   3   2   8       43.37       44.01      3.20 o 
   4   2   8        0.29        0.95      1.67 o 
   5   2   8        1.36        0.28      1.88 o 
   6   2   8        2.86        1.88      2.43 o 
   7   2   8        7.47        1.79      3.01 o 
  -5   3   8        5.75        7.76      2.67 o 
  -4   3   8        2.11       -3.69      1.85 o 
  -3   3   8       80.27       95.50      4.24 o 
  -2   3   8       16.45       10.21      3.06 o 
  -1   3   8      226.94      238.98      7.54 o 
   0   3   8      169.87      166.69      3.96 o 
   1   3   8       55.26       55.22      2.37 o 
   2   3   8      220.27      200.18      4.33 o 
   3   3   8       29.89       31.23      2.88 o 
   4   3   8       31.32       25.95      2.97 o 
   5   3   8       32.95       35.66      3.56 o 
   6   3   8        0.13       -2.14      2.37 o 
  -5   4   8        6.78        5.05      3.03 o 
  -4   4   8        8.80        6.33      2.68 o 
  -3   4   8        0.39       -1.15      1.83 o 
  -2   4   8        5.34        1.48      1.72 o 
  -1   4   8       12.58        8.70      2.03 o 
   0   4   8        0.06       -0.50      1.35 o 
   1   4   8        0.23        0.36      1.25 o 
   2   4   8        0.52       -1.61      1.58 o 
   3   4   8       14.40       12.66      2.82 o 
   4   4   8        0.02        4.00      2.07 o 
   5   4   8       30.53       25.05      3.50 o 
   6   4   8        6.86        2.25      2.86 o 
  -4   5   8        2.65        3.85      2.97 o 
  -3   5   8        6.89        4.17      2.23 o 
  -2   5   8        7.43        3.69      2.10 o 
  -1   5   8        1.43        3.34      1.94 o 
   0   5   8       10.76        7.95      2.25 o 
   1   5   8       49.13       48.40      2.89 o 
   2   5   8       19.63       20.12      2.74 o 
   3   5   8      146.15      151.24      5.55 o 
   4   5   8       13.82       14.38      2.96 o 
   5   5   8       56.63       76.27      5.32 o 
  -3   6   8       22.35       23.64      3.63 o 
  -2   6   8       25.95       21.66      3.63 o 
  -1   6   8       20.94       17.66      2.97 o 
   0   6   8       25.81       29.56      3.85 o 
   1   6   8       33.62       36.01      4.54 o 
   2   6   8        2.54       11.16      4.01 o 
   3   6   8       56.99       65.56      4.78 o 
   4   6   8        0.01        0.04      3.88 o 
   5   6   8       32.59       25.05      3.98 o 
  -2   7   8        5.47        4.49      3.15 o 
  -1   7   8       78.34       90.71      8.36 o 
   0   7   8       24.02       20.29      5.13 o 
   1   7   8        9.51       10.23      4.57 o 
   2   7   8       46.16       62.72      7.52 o 
   3   7   8        2.59        1.85      4.25 o 
  -2  -4   9        2.20        1.98      2.71 o 
  -1  -4   9        0.14       -1.15      2.50 o 
   0  -4   9        9.57        8.10      5.83 o 
   1  -4   9        0.10       -2.32      3.19 o 
   2  -4   9        4.30        3.10      6.10 o 
   3  -4   9        0.85       -1.93      3.74 o 
  -4  -3   9       22.57       19.79      4.00 o 
  -3  -3   9       16.11       14.03      3.71 o 
  -2  -3   9       35.35       38.07      4.00 o 
  -1  -3   9       57.62       61.22      7.79 o 
   0  -3   9        4.59       -1.39      2.18 o 
   1  -3   9       40.21       42.41      4.20 o 
   2  -3   9      166.70      150.47      5.94 o 
   3  -3   9        0.02       -3.20      2.70 o 
   4  -3   9      180.08      191.90      6.91 o 
  -4  -2   9       12.77        5.05      2.72 o 
  -3  -2   9       39.60       23.83      3.27 o 
  -2  -2   9       15.78        9.05      2.63 o 
  -1  -2   9      105.41       87.98      4.41 o 
   0  -2   9       16.99       16.53      2.75 o 
   1  -2   9       31.39       22.25      5.53 o 
   2  -2   9        1.24        0.34      2.03 o 
   3  -2   9        2.50       -0.42      2.11 o 
   4  -2   9        6.58        2.24      3.40 o 
   5  -2   9       13.48       16.80      5.24 o 
  -5  -1   9        0.01        0.68      3.06 o 
  -4  -1   9        5.74        5.77      2.70 o 
  -3  -1   9       10.45       10.04      2.45 o 
  -2  -1   9       13.74        6.13      3.08 o 
  -1  -1   9       74.86       71.95      3.82 o 
   0  -1   9        7.12        4.02      1.88 o 
   1  -1   9       75.21       67.34      6.45 o 
   2  -1   9      101.60       99.38      4.25 o 
   3  -1   9        6.83        4.93      2.17 o 
   4  -1   9       65.41       72.64      5.88 o 
   5  -1   9        0.01        0.53      2.39 o 
   6  -1   9        7.66        2.45      3.64 o 
  -5   0   9      100.68      109.64      5.22 o 
  -4   0   9        2.32        2.35      2.34 o 
  -3   0   9      335.49      379.50      9.40 o 
  -2   0   9       15.35       12.77      2.94 o 
  -1   0   9      344.77      344.06      8.29 o 
   0   0   9       39.68       44.75      3.41 o 
   1   0   9       36.61       31.51      4.95 o 
   2   0   9       68.14       58.63      2.57 o 
   3   0   9       21.59       18.04      1.99 o 
   4   0   9       31.97       29.29      3.19 o 
   5   0   9       42.82       40.67      3.80 o 
   6   0   9        1.64        5.40      2.71 o 
  -5   1   9       69.46       86.71      8.65 o 
  -4   1   9      295.08      341.96     13.65 o 
  -3   1   9      367.89      408.84      9.55 o 
  -2   1   9      782.62      825.41     15.45 o 
  -1   1   9      838.24      920.77     12.97 o 
   0   1   9      397.04      405.19      6.99 o 
   1   1   9      469.12      466.61      7.72 o 
   2   1   9        4.93        2.61      1.70 o 
   3   1   9       19.73       19.11      2.89 o 
   4   1   9       16.65       16.44      2.55 o 
   5   1   9        3.74        4.25      2.28 o 
   6   1   9       10.10        3.35      2.69 o 
  -5   2   9       12.28        8.59      4.96 o 
  -4   2   9        1.99       -0.36      3.56 o 
  -3   2   9        2.44        0.68      1.90 o 
  -2   2   9        0.60       -0.39      1.30 o 
  -1   2   9       48.45       54.01      7.05 o 
   0   2   9       21.78       19.90      1.99 o 
   1   2   9       24.01       23.01      2.02 o 
   2   2   9       26.66       26.01      2.28 o 
   3   2   9        0.99       -0.06      1.62 o 
   4   2   9       13.29       12.81      3.77 o 
   5   2   9       20.03       25.38      3.34 o 
   6   2   9        4.17        3.02      4.03 o 
  -5   3   9        0.66        2.64      5.84 o 
  -4   3   9       32.91       26.60      3.46 o 
  -3   3   9        4.55        4.38      2.84 o 
  -1   3   9        0.03       -0.87      1.15 o 
   0   3   9        0.01       -0.37      1.27 o 
   1   3   9       70.41       64.36      2.55 o 
   2   3   9        0.03       -1.76      1.23 o 
   3   3   9      117.58      113.55      4.54 o 
   4   3   9        9.79        4.77      2.17 o 
   5   3   9       20.09       28.21      3.43 o 
   6   3   9        4.68        2.18      4.73 o 
  -4   4   9        0.33        1.16      2.46 o 
  -3   4   9        9.95        4.81      2.32 o 
  -2   4   9        2.43       -1.50      1.83 o 
  -1   4   9       13.23        9.66      2.22 o 
   0   4   9        1.35       -1.61      1.68 o 
   1   4   9        0.92       -1.33      1.40 o 
   2   4   9        0.11       -0.03      1.79 o 
   3   4   9        0.04       -1.29      1.79 o 
   4   4   9        1.20        1.17      2.18 o 
   5   4   9        0.11       -3.13      2.46 o 
   6   4   9        5.94       -0.05      2.90 o 
  -4   5   9        2.42       -1.81      2.58 o 
  -3   5   9        7.69        5.85      3.53 o 
  -2   5   9        3.41        2.00      2.10 o 
  -1   5   9        4.81        2.90      2.15 o 
   0   5   9        0.22       -0.18      1.95 o 
   1   5   9        3.51        1.88      1.71 o 
   2   5   9        3.39        2.40      2.06 o 
   3   5   9        4.22        2.48      2.51 o 
   4   5   9        4.33        1.47      2.52 o 
   5   5   9        5.93        5.37      3.25 o 
  -3   6   9       74.96       83.81      6.45 o 
  -2   6   9        0.00       -4.64      2.32 o 
  -1   6   9       71.12       90.70      5.76 o 
   0   6   9        5.78        4.51      2.72 o 
   1   6   9       23.82       25.31      4.75 o 
   2   6   9        9.86       19.60      4.43 o 
   3   6   9        6.05        4.22      2.78 o 
   4   6   9        1.50        0.70      2.86 o 
  -1   7   9       29.19       28.07      6.61 o 
   0   7   9      179.86      232.86      8.07 o 
   1   7   9      112.50      120.59      8.19 o 
   2   7   9       38.29       49.05      7.52 o 
   0  -4  10        3.33       -0.56      3.22 o 
   1  -4  10        0.10       -1.44      2.99 o 
  -3  -3  10        2.31        2.95      3.04 o 
  -2  -3  10        0.04       -2.39      3.42 o 
  -1  -3  10        0.41        2.17      2.72 o 
   0  -3  10       32.10       20.60      3.65 o 
   1  -3  10        3.41       -0.78      2.59 o 
   2  -3  10       57.01       54.76      4.85 o 
   3  -3  10       13.11        8.61      3.47 o 
  -4  -2  10        2.64       -0.48      3.26 o 
  -3  -2  10        0.42        1.23      2.50 o 
  -2  -2  10       21.60       18.93      3.11 o 
  -1  -2  10        4.94        1.40      2.36 o 
   0  -2  10       47.84       39.21      3.94 o 
   1  -2  10       51.85       37.79      3.77 o 
   2  -2  10       61.45       54.78      4.58 o 
   3  -2  10       48.01       40.77      4.05 o 
   4  -2  10       27.11       31.61      5.12 o 
  -4  -1  10       19.28       17.91      3.54 o 
  -3  -1  10        0.10       -1.56      2.39 o 
  -2  -1  10       21.93       18.00      3.49 o 
  -1  -1  10        2.03       -0.46      2.70 o 
   0  -1  10        0.88       -2.74      1.93 o 
   1  -1  10        0.86       -1.26      1.84 o 
   2  -1  10       12.98       13.14      3.60 o 
   3  -1  10       21.31       16.75      2.97 o 
   4  -1  10        1.28        0.41      3.59 o 
   5  -1  10       14.10       14.54      4.69 o 
  -4   0  10        1.36       -1.78      2.36 o 
  -3   0  10       50.53       48.55      4.07 o 
  -2   0  10        6.92        5.21      3.00 o 
  -1   0  10      280.70      281.05      7.66 o 
   0   0  10        5.14        6.44      2.10 o 
   1   0  10      477.18      506.93     17.98 o 
   2   0  10        0.39        0.14      2.41 o 
   3   0  10      231.44      230.49     14.64 o 
   4   0  10       23.41       22.94      3.95 o 
   5   0  10       28.81       31.46      3.79 o 
  -5   1  10        0.16       -4.25      3.90 o 
  -4   1  10       30.85       29.12      5.28 o 
  -3   1  10        0.18       -0.74      2.17 o 
  -2   1  10       24.97       27.59      3.21 o 
  -1   1  10       58.05       53.78      3.90 o 
   0   1  10      567.93      607.24     12.25 o 
   1   1  10      413.53      413.82     11.58 o 
   2   1  10      780.47      864.47     18.16 o 
   3   1  10      503.89      547.68     11.58 o 
   4   1  10      239.67      271.12     16.19 o 
   5   1  10      141.47      151.65      6.01 o 
   6   1  10       20.17       15.46      3.39 o 
  -5   2  10        1.71       -2.13      3.74 o 
  -4   2  10        3.31        1.62      3.39 o 
  -3   2  10       24.36       26.26      4.94 o 
  -2   2  10       16.06       14.29      3.57 o 
  -1   2  10       12.25        7.04      2.43 o 
   0   2  10       11.54        8.04      1.84 o 
   1   2  10        4.08        1.27      1.46 o 
   2   2  10        0.45       -0.64      1.43 o 
   3   2  10       14.54        9.72      3.74 o 
   4   2  10        6.14        2.61      2.14 o 
   5   2  10        3.90        3.99      2.33 o 
   6   2  10        4.26        3.22      2.93 o 
  -4   3  10        0.01       -2.52      3.59 o 
  -3   3  10        3.51       -2.02      2.15 o 
  -2   3  10       24.22       19.71      4.30 o 
  -1   3  10        6.62        7.03      3.21 o 
   0   3  10      101.16       80.98      3.06 o 
   1   3  10       24.95       28.24      2.34 o 
   2   3  10       58.11       43.70      4.62 o 
   3   3  10        9.19        7.76      3.72 o 
   4   3  10        5.08        3.25      3.04 o 
   5   3  10        1.35        1.77      2.85 o 
   6   3  10        0.00        0.21      2.74 o 
  -4   4  10        0.38       -2.73      4.01 o 
  -3   4  10       37.07       38.94      4.81 o 
  -2   4  10        0.27       -1.13      1.94 o 
  -1   4  10        9.70        5.94      2.21 o 
   0   4  10        0.92       -0.83      1.86 o 
   1   4  10        0.02       -0.06      1.62 o 
   2   4  10        0.48        2.25      2.71 o 
   3   4  10        0.44       -3.86      1.98 o 
   4   4  10        2.45        5.68      2.62 o 
   5   4  10        0.94       -1.12      2.42 o 
  -3   5  10       38.47       25.55      3.70 o 
  -2   5  10        0.98       -0.62      2.44 o 
  -1   5  10       15.03        9.14      2.66 o 
   0   5  10       27.87       18.93      4.41 o 
   1   5  10        3.47        4.05      3.36 o 
   2   5  10       20.92       21.21      3.44 o 
   3   5  10        7.47       10.70      2.98 o 
   4   5  10        2.27        1.52      2.77 o 
   5   5  10        0.00       -1.39      2.97 o 
  -2   6  10        3.24       -0.44      2.80 o 
  -1   6  10      102.46      109.00     11.20 o 
   0   6  10        1.23        0.85      3.72 o 
   1   6  10      151.93      189.28     10.46 o 
   2   6  10        0.63       -0.38      3.48 o 
   3   6  10       69.59      104.86      8.06 o 
   4   6  10        3.49        0.51      3.04 o 
   1   7  10        1.84        4.75      4.68 o 
  -1  -3  11        6.80        4.11      3.31 o 
   0  -3  11        5.17        5.56      5.43 o 
   1  -3  11        3.58        7.73      4.70 o 
   2  -3  11        1.78       -2.07      3.22 o 
  -2  -2  11        1.74        0.46      3.64 o 
  -1  -2  11        0.34       -3.33      2.58 o 
   0  -2  11        0.00       -2.13      2.56 o 
   1  -2  11        0.17       -2.74      2.36 o 
   2  -2  11        4.82        0.26      2.68 o 
   3  -2  11        8.98        4.56      2.98 o 
  -3  -1  11       20.91       11.23      3.02 o 
  -2  -1  11        0.51       -2.92      2.31 o 
  -1  -1  11       48.43       42.22      4.17 o 
   0  -1  11       34.48       30.74      3.57 o 
   1  -1  11       12.06        6.06      3.26 o 
   2  -1  11       27.75       19.67      3.11 o 
   3  -1  11        0.15       -0.82      3.32 o 
   4  -1  11        0.11       -1.66      3.90 o 
  -4   0  11        7.97        6.73      3.22 o 
  -3   0  11        1.00       -0.95      2.33 o 
  -2   0  11        5.47        8.12      2.56 o 
  -1   0  11        0.47       -1.91      3.14 o 
   0   0  11        0.24        1.06      2.18 o 
   1   0  11       40.89       42.85      3.74 o 
   2   0  11       12.90       11.64      3.30 o 
   3   0  11      151.57      142.29      8.09 o 
   4   0  11       19.15       12.57      4.46 o 
   5   0  11      144.61      138.23      8.59 o 
  -4   1  11        0.72        4.06      4.63 o 
  -3   1  11        0.31       -2.04      2.45 o 
  -2   1  11       77.85       87.42      4.75 o 
  -1   1  11        6.91        7.55      2.47 o 
   0   1  11      143.73      150.97      5.53 o 
   1   1  11       12.59       10.83      2.57 o 
   2   1  11        3.59        2.28      3.37 o 
   3   1  11        5.77        4.52      2.30 o 
   4   1  11       76.71       86.70      4.93 o 
   5   1  11       70.72       72.43      5.36 o 
  -4   2  11        3.74        1.33      4.69 o 
  -3   2  11       12.32        9.35      4.20 o 
  -2   2  11        6.94        7.26      2.59 o 
  -1   2  11        0.28       -1.45      1.96 o 
   0   2  11       31.52       26.99      3.11 o 
   1   2  11        0.42       -1.87      1.63 o 
   2   2  11       35.69       37.02      4.94 o 
   3   2  11        2.06       -1.05      2.10 o 
   4   2  11        3.94        0.41      3.81 o 
   5   2  11        4.87        3.29      3.16 o 
  -4   3  11        2.02        1.51      5.01 o 
  -3   3  11       33.28       37.11      5.98 o 
  -2   3  11        2.82       -0.39      2.25 o 
  -1   3  11       51.49       60.11      3.38 o 
   0   3  11        5.14       -0.14      2.06 o 
   1   3  11       19.71       19.88      2.36 o 
   2   3  11        7.96        2.96      2.28 o 
   3   3  11        9.45        9.57      2.57 o 
   4   3  11       40.68       44.75      9.74 o 
   5   3  11        8.11       11.02      3.10 o 
  -3   4  11       34.21       27.12      3.71 o 
  -2   4  11       26.27       16.52      3.16 o 
  -1   4  11       73.64       62.37      4.60 o 
   0   4  11       22.04       14.98      2.74 o 
   1   4  11       46.51       36.58      3.64 o 
   2   4  11        0.42       -0.39      2.34 o 
   3   4  11       12.50       14.09      3.00 o 
   4   4  11        5.07       -0.12      2.94 o 
   5   4  11        2.49        2.19      2.88 o 
  -2   5  11       21.94       15.51      3.38 o 
  -1   5  11       54.80       41.24      4.25 o 
   0   5  11       33.20       26.39      8.18 o 
   1   5  11      112.62      124.69      8.21 o 
   2   5  11        1.48        1.38      2.55 o 
   3   5  11       33.90       33.25      4.03 o 
   4   5  11        3.64        1.73      7.32 o 
  -1   6  11       12.98        9.43      3.47 o 
   0   6  11        1.11       -0.30      4.27 o 
   2   6  11        1.02       -0.22      4.32 o 
   3   6  11       41.85       57.37     11.13 o 
  -1  -2  12        7.86        3.66      4.12 o 
   0  -2  12        0.11        1.35      2.85 o 
   1  -2  12        0.23        0.77      3.00 o 
   2  -2  12        2.92        4.27      3.13 o 
  -2  -1  12       61.96       62.84      5.25 o 
  -1  -1  12        0.48       -5.12      2.57 o 
   0  -1  12       90.15      102.70      5.34 o 
   1  -1  12       23.04       10.69      3.29 o 
   2  -1  12       12.51        8.82      3.12 o 
   3  -1  12       24.84       18.01      5.00 o 
  -3   0  12        0.40        0.51      3.21 o 
  -2   0  12        0.52       -3.81      2.52 o 
  -1   0  12        0.80       -0.09      2.43 o 
   0   0  12        4.16        0.63      2.45 o 
   1   0  12        6.42        5.12      2.65 o 
   2   0  12        3.14        0.17      2.50 o 
   3   0  12        5.54       -0.60      3.46 o 
   4   0  12        0.03       -2.79      3.88 o 
  -3   1  12        3.33        2.32      3.00 o 
  -2   1  12       10.53       10.36      3.01 o 
  -1   1  12        0.34       -1.61      2.43 o 
   0   1  12        0.18       -4.01      2.23 o 
   1   1  12        0.15        2.56      2.28 o 
   2   1  12       48.48       44.08      5.85 o 
   3   1  12        5.96        1.24      3.82 o 
   4   1  12       70.46       58.22      6.62 o 
  -3   2  12        0.03       -6.03      3.94 o 
  -2   2  12       22.24       24.43      3.63 o 
  -1   2  12        9.88        9.02      2.76 o 
   0   2  12        5.17        3.14      2.45 o 
   1   2  12        4.13        4.26      2.61 o 
   2   2  12       14.54        8.14      3.64 o 
   3   2  12        0.26       -0.51      2.44 o 
   4   2  12       33.33       39.81      4.17 o 
  -3   3  12       79.31       93.54      9.00 o 
  -2   3  12       31.14       39.96      6.43 o 
  -1   3  12        6.13        1.80      3.46 o 
   0   3  12       23.34       26.62      2.65 o 
   1   3  12       27.90       29.69      2.94 o 
   2   3  12        0.02       -3.81      2.36 o 
   3   3  12       40.63       54.14      4.51 o 
   4   3  12        2.70       -0.22      2.78 o 
  -2   4  12       10.08        6.49      3.15 o 
  -1   4  12       26.64       26.15      3.45 o 
   0   4  12       29.88       19.96      6.18 o 
   1   4  12       58.26       44.87      4.29 o 
   2   4  12       48.03       49.10      4.30 o 
   3   4  12       43.01       31.04      5.68 o 
   4   4  12       18.33       16.19      4.73 o 
  -1   5  12        2.27        0.39      2.81 o 
   0   5  12        0.00       -1.89      2.61 o 
   1   5  12        0.16       -5.22      3.99 o 
   2   5  12       18.68       22.33      3.83 o 
   3   5  12       18.14       18.15      3.60 o 
   0  -1  13        3.36        2.52      3.09 o 
   1  -1  13        0.47       -4.35      2.92 o 
  -1   0  13        0.00       -1.96      3.05 o 
   0   0  13        1.09       -0.55      2.84 o 
   1   0  13        3.81        0.63      4.17 o 
   2   0  13        0.71        1.07      3.99 o 
   3   0  13        1.42        2.50      4.19 o 
  -2   1  13       27.14       29.71      7.30 o 
  -1   1  13        0.07       -5.24      2.62 o 
   0   1  13        5.21       -1.45      2.81 o 
   1   1  13        0.14       -0.21      2.57 o 
   2   1  13        1.96        4.00      3.68 o 
   3   1  13        0.02       -5.72      3.74 o 
  -2   2  13      177.24      208.94     10.98 o 
  -1   2  13       17.57       15.34      3.28 o 
   0   2  13      134.30      147.97      6.05 o 
   1   2  13        0.02       -3.20      2.51 o 
   2   2  13       20.61       23.41      5.43 o 
   3   2  13        0.43        0.55      3.98 o 
  -2   3  13        8.90       10.99      5.05 o 
  -1   3  13      183.64      220.58     10.96 o 
   0   3  13        1.20        1.44      2.89 o 
   1   3  13      183.12      213.69      9.97 o 
   2   3  13       25.43       24.93      5.11 o 
   3   3  13       31.91       32.84      4.04 o 
  -1   4  13        6.41        5.40      4.78 o 
   0   4  13        1.29       -1.75      2.86 o 
   1   4  13        3.62        4.28      3.29 o 
   2   4  13        1.43       -1.73      2.81 o 
   3   4  13        8.09        8.09      3.36 o 
   0   1  14        3.66        4.94      3.47 o 
   1   1  14        0.85       -0.31      4.59 o 
   0   2  14      134.17      159.05      7.77 o 
   1   2  14       45.73       50.59      6.95 o 
   2   2  14      205.54      236.99     11.41 o 
   0   3  14       10.97       13.81      4.91 o 
   1   3  14        9.98        7.67      4.43 o 
                                                 
